# Supplementary material for: Transcriptomic responses in the blood and sputum of cigarette smokers compared to e-cigarette vapers
Source: Respir Res. 2023 May 18;24:134. doi: 10.1186/s12931-023-02438-x (PMC10196320; doi:10.1186/s12931-023-02438-x)
Supplement: Supplementary file 1 — Supplementary Table 1 [file 12931_2023_2438_MOESM1_ESM.xlsx]

## Sheet: Sheet1
Thermo Fisher Primers- all FAM-MGB, human
GENE	Thermo ASSAY#
sema6b	Hs00220339_m1
LPAR6	Hs00271758_s1
CSF1	Hs00174164_m1
NRP1	Hs00826128_m1
ADORA2B	Hs00386497_m1
SERPINB2	Hs01010736_m1
PMEL	Hs00173854_m1
TBC1D3F	Hs04192119_gH
THBS1	Hs00962908_m1
SPOCD1	Hs00375905_m1
AHRR	Hs01005075_m1
GAPDH	Hs99999905_m1
ACTB	Hs99999903_m1
HPRT1	Hs02800695_m1
RNA18S-labeled as RNA18s5	Hs03928985_g1
