# Supplementary material for: Transcriptomic responses in the blood and sputum of cigarette smokers compared to e-cigarette vapers
Source: Respir Res. 2023 May 18;24:134. doi: 10.1186/s12931-023-02438-x (PMC10196320; doi:10.1186/s12931-023-02438-x)
Supplement: Supplementary file 2 — Supplementary Table 2 [file 12931_2023_2438_MOESM2_ESM.xlsx]

## Sheet: Sheet1
Measurements of Inflammatory Cytokines in Serum and Sputum
	Cigarette Smokers	E-cigarette Users	Controls	p-value*
N=	8	9	4
Serum Measurements
TNF alfa	1.99 [1.99, 2.38]	2.04 [2.00, 2.20]	1.99 [1.80, 2.02]	0.402
IL-6	1.18 [0.96, 1.44]	0.94 [0.94, 0.98]	0.94 [0.94, 0.94]	0.056
IL-33	2.59 [2.57, 2.62]	2.59 [2.57, 3.06]	2.57 [2.57, 2.59]	0.744
IL-8	4.82 [2.49, 6.26]	5.17 [3.91, 5.64]	2.57 [1.99, 4.56]	0.491
YKL-40	37555.00 [13943.25, 62202.25]	16740.50 [11106.75, 20719.75]	13861.00 [12871.00, 17227.00]	0.353
IL-10	0.91 [0.84, 1.03]	0.91 [0.82, 0.91]	0.91 [0.84, 0.91]	0.686
IL-13	229.45 [229.45, 229.45]	229.45 [229.45, 229.45]	229.45 [229.45, 229.45]	n/a
Sputum Measurements
TNFa	3.76 [2.67, 5.32]	4.54 [3.14, 5.22]	4.95 [3.76, 17.73]	0.698
IL-6	54.72 [35.20, 83.00]	29.30 [21.59, 77.93]	95.68 [51.70, 135.18]	0.748
IL-33	7.14 [5.28, 10.07]	9.41 [4.16, 13.92]	4.66 [4.24, 13.62]	1
IL-8	1206.00 [974.95, 1762.50]	961.37 [745.93, 1156.00]	2000.00 [1290.05, 2350.00]	0.486
YKL-40	13406.00 [11380.50, 23387.50]	20707.50 [12166.00, 39513.50]	77238.00 [44781.50, 117603.00]	0.468
IL-10	1.13 [1.04, 1.27]	1.35 [0.95, 1.68]	1.29 [1.17, 1.33]	0.732
IL-13	540.22 [232.99, 670.50]	383.45 [202.81, 679.16]	188.49 [185.31, 734.24]	0.909
Values presented as median [IQR] in pg/ml. *= p-value for Kruskal-Wallis test comparison. Serum IL-13 was below the level of detection for all samples. IL= Interleukin.
