# Supplementary material for: Transcriptomic responses in the blood and sputum of cigarette smokers compared to e-cigarette vapers
Source: Respir Res. 2023 May 18;24:134. doi: 10.1186/s12931-023-02438-x (PMC10196320; doi:10.1186/s12931-023-02438-x)
Supplement: Supplementary file 3 — Supplementary Table 3 [file 12931_2023_2438_MOESM3_ESM.xlsx]

## Sheet: Sheet1
E-cigarette Charactersitics
Device Gerenation	n	%
First	0	0
Second	0	0
Third	3	33.3
Fourth	6	66.7
Flavor Groups
Menthol	4	44.4
Fruity	4	44.4
Other	1	11.1
Nicotine Concentration
0 mg/ml	1	11.1
1-12 mg/ml	2	22.2
13-24 mg/ml	0	0
> 24 mg/ml	6	66.7
