# Supplementary material for: Transcriptomic responses in the blood and sputum of cigarette smokers compared to e-cigarette vapers
Source: Respir Res. 2023 May 18;24:134. doi: 10.1186/s12931-023-02438-x (PMC10196320; doi:10.1186/s12931-023-02438-x)
Supplement: Supplementary file 4 — Supplementary Table 4 [file 12931_2023_2438_MOESM4_ESM.xlsx]

## Sheet: Sheet1
BLOOD Samples, Three group comarison (E-cigarette users, cigarette smokers and controls, Adjusted p-value < 0.1)
gene_id	chromosome	gene_type	gene_name	baseMean	log2FoldChange	lfcSE	stat	pvalue	padj
ENSG00000269900.3	chr9	lncRNA	RMRP	15.5976	-22.7978	3.06527	-7.43744	1.02652e-13	2.58879e-09	1
ENSG00000184465.16	chr6	protein_coding	WDR27	289.731	0.770703	0.124043	6.2132	5.19154e-10	6.54628e-06	2
ENSG00000204001.10	chr9	protein_coding	LCN8	30.8591	-4.39729	0.726983	-6.04868	1.46033e-09	1.2276e-05	3
ENSG00000274276.4	chr21	protein_coding	CBSL	19.2205	5.29709	0.926905	5.71482	1.09821e-08	6.92392e-05	4
ENSG00000166831.9	chr15	protein_coding	RBPMS2	32.5382	-2.84218	0.598335	-4.75016	2.0326e-06	0.010252	5
ENSG00000181404.17	chr9	protein_coding	WASHC1	776.643	-1.07668	0.233735	-4.60643	4.09647e-06	0.0166956	6
ENSG00000183779.7	chr8	protein_coding	ZNF703	198.156	-0.892596	0.19486	-4.5807	4.63418e-06	0.0166956	7
ENSG00000284922.2	chr11	protein_coding	RP11-807H22.10	6.33557	4.71416	1.0416	4.52586	6.015e-06	0.0189615	8
ENSG00000100625.9	chr14	protein_coding	SIX4	26.6843	0.943851	0.220345	4.28351	1.83967e-05	0.0421768	9
ENSG00000140022.13	chr14	protein_coding	STON2	50.2843	-1.0498	0.242607	-4.32715	1.51053e-05	0.0421768	10
ENSG00000282122.1	chr14	IG_V_gene	IGHV7-4-1	17.2809	-5.18013	1.20726	-4.29083	1.7801e-05	0.0421768	11
ENSG00000105371.10	chr19	protein_coding	ICAM4	153.549	-1.31602	0.313724	-4.19485	2.7305e-05	0.0464966	12
ENSG00000120903.13	chr8	protein_coding	CHRNA2	13.862	-2.74198	0.656151	-4.17889	2.92937e-05	0.0464966	13
ENSG00000167100.15	chr17	protein_coding	SAMD14	45.7815	-2.04897	0.490502	-4.1773	2.94994e-05	0.0464966	14
ENSG00000169136.12	chr19	protein_coding	ATF5	406.076	-0.568939	0.1354	-4.2019	2.64681e-05	0.0464966	15
ENSG00000276550.4	chr15	transcribed_unprocessed_pseudogene	HERC2P2	884.597	0.969459	0.229602	4.22235	2.41766e-05	0.0464966	16
ENSG00000174791.11	chr11	protein_coding	RIN1	311.955	-0.92498	0.22333	-4.14175	3.44659e-05	0.0511291	17
ENSG00000161298.18	chr19	protein_coding	ZNF382	114.402	1.09502	0.26733	4.09615	4.20085e-05	0.0578324	18
ENSG00000196415.10	chr19	protein_coding	PRTN3	109.434	-3.60167	0.881103	-4.08768	4.35709e-05	0.0578324	19
ENSG00000286591.1	chr12	lncRNA	RP11-2A1.2	2.392	3.63572	0.895452	4.06021	4.90287e-05	0.0618227	20
ENSG00000124570.21	chr6	protein_coding	SERPINB6	1990.18	-0.5344	0.133405	-4.00585	6.1795e-05	0.0677568	21
ENSG00000132744.8	chr11	protein_coding	ACY3	24.7028	-1.44437	0.360471	-4.00691	6.15176e-05	0.0677568	22
ENSG00000174175.17	chr1	protein_coding	SELP	206.776	-1.07116	0.267368	-4.00632	6.16725e-05	0.0677568	23
ENSG00000179909.16	chr19	protein_coding	ZNF154	243.187	1.05329	0.268941	3.91641	8.98759e-05	0.0944409	24
ENSG00000138798.13	chr4	protein_coding	EGF	46.5075	-1.88294	0.483083	-3.89775	9.70907e-05	0.0979413	25
ENSG00000215190.9	chr6	transcribed_unprocessed_pseudogene	LINC00680	135.148	0.951463	0.24478	3.88702	0.000101482	0.0981847	26
ENSG00000223959.8	chr16	transcribed_unitary_pseudogene	AFG3L1P	738.016	0.378767	0.0976591	3.87846	0.000105119	0.0981847	27
BLOOD Samples, 2 group comparison between E-cigarette users and Controls (Adjusted p-value <0.1)
gene_id	chromosome	gene_type	gene_name	baseMean	log2FoldChange	lfcSE	stat	pvalue	padj
ENSG00000120645.12	chr12	protein_coding	IQSEC3	35.0702	2.85232	0.461414	6.18169	6.34179e-10	1.62261e-05	1
ENSG00000274602.5	chr22	transcribed_unprocessed_pseudogene	PI4KAP1	760.549	1.43975	0.257826	5.5842	2.34783e-08	0.000300358	2
ENSG00000049247.14	chr1	protein_coding	UTS2	38.0735	-2.80519	0.560404	-5.00565	5.56729e-07	0.00474816	3
ENSG00000211897.9	chr14	IG_C_gene	IGHG3	1145.43	-2.63705	0.543231	-4.85438	1.20763e-06	0.00772459	4
ENSG00000042832.12	chr8	protein_coding	TG	41.8974	2.06643	0.473428	4.36482	1.27227e-05	0.0484757	5
ENSG00000128482.16	chr17	protein_coding	RNF112	27.8897	1.5552	0.351438	4.42525	9.63299e-06	0.0484757	6
ENSG00000211679.2	chr22	IG_C_gene	IGLC3	2554.54	-1.69923	0.390115	-4.35573	1.32623e-05	0.0484757	7
ENSG00000211950.2	chr14	IG_V_gene	IGHV1-24	47.7192	-1.37626	0.32099	-4.28754	1.80661e-05	0.0552243	8
ENSG00000282122.1	chr14	IG_V_gene	IGHV7-4-1	6.64374	-4.20287	0.983958	-4.27139	1.94254e-05	0.0552243	9
ENSG00000211651.3	chr22	IG_V_gene	IGLV1-44	1162.38	-3.27004	0.775631	-4.21597	2.48704e-05	0.0636333	10
ENSG00000167895.15	chr17	protein_coding	TMC8	8810.31	0.606573	0.145878	4.15807	3.20944e-05	0.0743373	11
ENSG00000273824.1	chr12	lncRNA	RP11-81H14.1	48.5375	2.00455	0.484295	4.13912	3.48647e-05	0.0743373	12
ENSG00000215030.5	chr17	processed_pseudogene	RPL13P12	124.048	6.42234	1.56411	4.10606	4.02459e-05	0.0745592	13
ENSG00000231793.5	chr11	transcribed_unitary_pseudogene	DOC2GP	118.41	1.60084	0.39017	4.10292	4.07968e-05	0.0745592	14
ENSG00000240505.9	chr17	protein_coding	TNFRSF13B	81.992	-1.25375	0.308949	-4.05811	4.94708e-05	0.084384	15
ENSG00000167280.17	chr17	protein_coding	ENGASE	2476.67	0.455187	0.113081	4.02534	5.68941e-05	0.0856289	16
ENSG00000224712.12	chr16	protein_coding	NPIPA3	42.1119	2.7756	0.689302	4.02668	5.65692e-05	0.0856289	17
ENSG00000165138.18	chr9	protein_coding	ANKS6	282.918	0.587595	0.147718	3.97781	6.95532e-05	0.098866	18
BLOOD Samples, 2 group comparison between Cigarette Smokers and Controls (Adjusted p-value <0.1)
gene_id	chromosome	gene_type	gene_name	baseMean	log2FoldChange	lfcSE	stat	pvalue	padj
ENSG00000049247.14	chr1	protein_coding	UTS2	31.7261	4.2366	0.738092	5.73994	9.47103e-09	0.000134877	1
ENSG00000241404.7	chr6	protein_coding	EGFL8	153.936	-1.30851	0.256222	-5.10693	3.27439e-07	0.00233153	2
ENSG00000120645.12	chr12	protein_coding	IQSEC3	35.6712	-2.935	0.592374	-4.95464	7.24626e-07	0.00257985	3
ENSG00000213463.5	chr14	protein_coding	SYNJ2BP	361.977	0.865736	0.173432	4.99178	5.98243e-07	0.00257985	4
ENSG00000134668.12	chr1	protein_coding	SPOCD1	102.13	-1.77753	0.362634	-4.90171	9.50054e-07	0.00270594	5
ENSG00000042832.12	chr8	protein_coding	TG	35.682	-2.90364	0.609142	-4.76677	1.87205e-06	0.00377519	6
ENSG00000137801.11	chr15	protein_coding	THBS1	321.667	-1.8231	0.384493	-4.74156	2.12075e-06	0.00377519	7
ENSG00000172159.16	chr9	protein_coding	FRMD3	73.6285	-1.39856	0.292535	-4.78083	1.74572e-06	0.00377519	8
ENSG00000099365.11	chr16	protein_coding	STX1B	35.822	-1.48112	0.316788	-4.67544	2.93331e-06	0.00464148	9
ENSG00000183779.7	chr8	protein_coding	ZNF703	213.439	-0.998388	0.215551	-4.6318	3.62495e-06	0.0051623	10
ENSG00000213366.13	chr1	protein_coding	GSTM2	778.402	-1.13718	0.246799	-4.60772	4.071e-06	0.00527046	11
ENSG00000286177.1	chr19	lncRNA	CTC-435M10.13	75.2015	-1.0294	0.232344	-4.43052	9.40052e-06	0.0111561	12
ENSG00000198466.12	chr19	protein_coding	ZNF587	1002.83	0.788526	0.182207	4.32764	1.50712e-05	0.0165099	13
ENSG00000228434.1	chr7	lncRNA	AC004951.6	352.379	1.16252	0.274349	4.23737	2.2615e-05	0.0230043	14
ENSG00000185291.12	chrX	protein_coding	IL3RA	543.359	-1.65063	0.391151	-4.21993	2.44377e-05	0.0232011	15
ENSG00000167895.15	chr17	protein_coding	TMC8	8136.04	-0.646939	0.155718	-4.15456	3.25911e-05	0.0290081	16
ENSG00000198467.16	chr9	protein_coding	TPM2	348.472	-1.08147	0.261866	-4.12985	3.63e-05	0.0304087	17
ENSG00000164104.12	chr4	protein_coding	HMGB2	1216.75	0.84073	0.205367	4.0938	4.24365e-05	0.0335743	18
ENSG00000283633.1	chr22	lncRNA	AC005301.9	698.23	-1.53741	0.377375	-4.07397	4.62185e-05	0.034642	19
ENSG00000050327.15	chr7	protein_coding	ARHGEF5	121.675	-0.953865	0.238741	-3.9954	6.45847e-05	0.0370963	20
ENSG00000089486.17	chr16	protein_coding	CDIP1	1078.04	-0.757511	0.189538	-3.99661	6.42562e-05	0.0370963	21
ENSG00000156467.10	chr8	protein_coding	UQCRB	431.014	1.66782	0.415302	4.01592	5.92155e-05	0.0370963	22
ENSG00000169193.12	chr7	protein_coding	CCDC126	94.5449	1.05922	0.265241	3.99344	6.51224e-05	0.0370963	23
ENSG00000175895.4	chr8	protein_coding	PLEKHF2	361.789	0.939657	0.232389	4.04347	5.26653e-05	0.0370963	24
ENSG00000279117.1	chr11	TEC	CTD-2562J17.6	570.569	-1.14341	0.285135	-4.01008	6.0699e-05	0.0370963	25
ENSG00000015568.13	chr2	protein_coding	RGPD5	332.297	1.04023	0.262722	3.95942	7.51323e-05	0.0382128	26
ENSG00000132704.16	chr1	protein_coding	FCRL2	345.134	1.23675	0.311613	3.96887	7.2215e-05	0.0382128	27
ENSG00000286140.1	chr16	protein_coding	DERPC	694.998	-0.752183	0.189926	-3.9604	7.48239e-05	0.0382128	28
ENSG00000144645.15	chr3	protein_coding	OSBPL10	199.638	0.855792	0.21834	3.91955	8.87158e-05	0.0432016	29
ENSG00000224616.3	chr1	lncRNA	RTCA-AS1	166.343	0.927543	0.237018	3.91339	9.10083e-05	0.0432016	30
ENSG00000143546.10	chr1	protein_coding	S100A8	10969.7	1.55386	0.398803	3.89632	9.76641e-05	0.0434636	31
ENSG00000157379.14	chr14	protein_coding	DHRS1	559.831	-0.637996	0.163665	-3.89818	9.69181e-05	0.0434636	32
ENSG00000087502.18	chr12	protein_coding	ERGIC2	255.364	1.26934	0.330444	3.84131	0.000122381	0.0497949	33
ENSG00000126464.14	chr19	protein_coding	PRR12	1052.43	-0.656646	0.170818	-3.84413	0.000120979	0.0497949	34
ENSG00000244398.1	chr11	processed_pseudogene	RP11-466H18.1	500.102	1.67478	0.435493	3.84572	0.000120199	0.0497949	35
ENSG00000095319.14	chr9	protein_coding	NUP188	1065.55	-0.618271	0.161608	-3.82574	0.000130379	0.0515758	36
ENSG00000168056.17	chr11	protein_coding	LTBP3	1904.71	-0.797437	0.209066	-3.81429	0.000136574	0.0525663	37
ENSG00000092978.11	chr1	protein_coding	GPATCH2	102.331	0.969627	0.256051	3.78686	0.000152565	0.0541001	38
ENSG00000105122.13	chr19	protein_coding	RASAL3	4022.64	-0.622058	0.16388	-3.7958	0.000147165	0.0541001	39
ENSG00000232112.3	chr3	protein_coding	TMA7	563.699	1.16958	0.309272	3.78171	0.000155755	0.0541001	40
ENSG00000256028.2	chr12	lncRNA	RP11-197N18.2	441.874	-0.50808	0.134101	-3.78879	0.000151381	0.0541001	41
ENSG00000127946.17	chr7	protein_coding	HIP1	2083.92	-1.28309	0.340869	-3.76415	0.000167114	0.0543028	42
ENSG00000147130.14	chrX	protein_coding	ZMYM3	664.792	-0.468266	0.124434	-3.76316	0.000167778	0.0543028	43
ENSG00000187650.4	chr19	protein_coding	VMAC	323.367	0.593958	0.157465	3.77201	0.000161939	0.0543028	44
ENSG00000213963.6	chr2	lncRNA	AC074286.1	43.7097	1.22794	0.328152	3.74198	0.000182579	0.0577801	45
ENSG00000134256.13	chr1	protein_coding	CD101	573.111	-1.18747	0.318845	-3.7243	0.000195858	0.059345	46
ENSG00000138326.21	chr10	protein_coding	RPS24	2898	1.48177	0.397569	3.72706	0.000193724	0.059345	47
ENSG00000121552.4	chr3	protein_coding	CSTA	525.34	1.08895	0.293204	3.71396	0.000204043	0.0598204	48
ENSG00000196646.12	chr19	protein_coding	ZNF136	244.655	0.755491	0.20354	3.71175	0.000205828	0.0598204	49
ENSG00000163584.18	chr3	protein_coding	RPL22L1	94.9333	1.62287	0.437887	3.70613	0.000210446	0.0599393	50
ENSG00000116299.17	chr1	protein_coding	ELAPOR1	2190.18	-1.56756	0.425059	-3.68787	0.000226138	0.0631458	51
ENSG00000167978.17	chr16	protein_coding	SRRM2	22245.4	-0.650487	0.177076	-3.6735	0.000239255	0.063995	52
ENSG00000274602.5	chr22	transcribed_unprocessed_pseudogene	PI4KAP1	553.383	-1.18091	0.321495	-3.67318	0.000239546	0.063995	53
ENSG00000288558.2	chr7	protein_coding	DUS4L-BCAP29	159.576	-0.759939	0.207075	-3.66988	0.000242661	0.063995	54
ENSG00000186716.21	chr22	protein_coding	BCR	2112.01	-0.699302	0.191742	-3.64709	0.000265222	0.0686732	55
ENSG00000174175.17	chr1	protein_coding	SELP	232.618	-1.18668	0.326319	-3.63655	0.000276312	0.0702672	56
ENSG00000231793.5	chr11	transcribed_unitary_pseudogene	DOC2GP	91.0435	-1.44871	0.398898	-3.63178	0.00028147	0.070323	57
ENSG00000063438.20	chr5	protein_coding	AHRR	33.8603	2.71943	0.749993	3.62593	0.000287918	0.0706939	58
ENSG00000154589.7	chr8	protein_coding	LY96	169.805	1.329	0.367	3.62124	0.000293189	0.0707678	59
ENSG00000005844.19	chr16	protein_coding	ITGAL	11649.7	-0.725316	0.200679	-3.61431	0.000301148	0.0714775	60
ENSG00000227354.7	chr13	lncRNA	RBM26-AS1	28.0015	1.35427	0.376742	3.5947	0.000324769	0.0758202	61
ENSG00000196872.12	chr2	protein_coding	CRACDL	83.1726	-0.95856	0.267326	-3.58573	0.000336135	0.077208	62
ENSG00000086758.16	chrX	protein_coding	HUWE1	3031.49	-0.634966	0.17734	-3.5805	0.00034294	0.0775207	63
ENSG00000147669.11	chr8	protein_coding	POLR2K	141.306	1.38754	0.388911	3.56777	0.000360038	0.0788817	64
ENSG00000172534.14	chrX	protein_coding	HCFC1	1348.02	-0.662974	0.185783	-3.56855	0.000358968	0.0788817	65
ENSG00000082269.17	chr6	protein_coding	FAM135A	101.798	0.912933	0.257991	3.53862	0.000402222	0.083015	66
ENSG00000101335.10	chr20	protein_coding	MYL9	763.004	-2.12828	0.601073	-3.5408	0.00039892	0.083015	67
ENSG00000127616.20	chr19	protein_coding	SMARCA4	1629.83	-0.572184	0.161523	-3.54243	0.000396462	0.083015	68
ENSG00000145736.14	chr5	protein_coding	GTF2H2	212.116	1.01941	0.287579	3.54482	0.00039288	0.083015	69
ENSG00000025772.8	chr20	protein_coding	TOMM34	354.717	-0.53053	0.150281	-3.53024	0.000415185	0.0833006	70
ENSG00000119685.20	chr14	protein_coding	TTLL5	264.11	-0.749744	0.212716	-3.52462	0.000424083	0.0833006	71
ENSG00000123143.13	chr19	protein_coding	PKN1	5871.54	-0.638134	0.18109	-3.52384	0.000425338	0.0833006	72
ENSG00000169131.13	chr5	protein_coding	ZNF354A	326.295	0.989165	0.280789	3.52281	0.000427002	0.0833006	73
ENSG00000139641.13	chr12	protein_coding	ESYT1	5111.06	-0.572812	0.164151	-3.48955	0.000483833	0.0897405	74
ENSG00000156738.18	chr11	protein_coding	MS4A1	2517.85	1.01829	0.291876	3.48879	0.00048522	0.0897405	75
ENSG00000204843.13	chr2	protein_coding	DCTN1	3359.67	-0.776652	0.222544	-3.48987	0.000483247	0.0897405	76
ENSG00000268041.3	chr19	protein_coding	ERFL	75.2844	-0.94783	0.271476	-3.4914	0.000480491	0.0897405	77
ENSG00000005379.17	chr17	protein_coding	TSPOAP1	859.298	-0.955998	0.274711	-3.48001	0.000501401	0.0899532	78
ENSG00000115128.7	chr2	protein_coding	SF3B6	382.192	0.906379	0.26078	3.47565	0.000509623	0.0899532	79
ENSG00000188191.15	chr7	protein_coding	PRKAR1B	314.867	-0.890441	0.256272	-3.47459	0.000511636	0.0899532	80
ENSG00000228049.7	chr7	protein_coding	POLR2J2	168.604	0.896698	0.25802	3.4753	0.000510274	0.0899532	81
ENSG00000065357.20	chr12	protein_coding	DGKA	6718.24	-0.67521	0.194945	-3.46358	0.00053303	0.0901908	82
ENSG00000099991.18	chr22	protein_coding	CABIN1	4907.93	-0.482096	0.139533	-3.45507	0.000550155	0.0901908	83
ENSG00000100429.18	chr22	protein_coding	HDAC10	1389.71	-0.678846	0.196417	-3.45614	0.000547969	0.0901908	84
ENSG00000111790.14	chr12	protein_coding	FGFR1OP2	595.963	0.852018	0.246534	3.45599	0.000548284	0.0901908	85
ENSG00000183793.14	chr16	protein_coding	NPIPA5	270.874	-1.36486	0.395432	-3.45158	0.000557319	0.0901908	86
ENSG00000184292.7	chr1	protein_coding	TACSTD2	35.3068	-2.23775	0.64796	-3.45353	0.000553292	0.0901908	87
ENSG00000197385.6	chr3	protein_coding	ZNF860	39.0684	1.47819	0.42747	3.45798	0.000544235	0.0901908	88
ENSG00000161265.15	chr19	protein_coding	U2AF1L4	751.606	-0.537804	0.155965	-3.44823	0.000564276	0.0902905	89
ENSG00000105329.11	chr19	protein_coding	TGFB1	8859.97	-0.679698	0.197677	-3.43843	0.000585091	0.0916056	90
ENSG00000131242.18	chr17	protein_coding	RAB11FIP4	2821.06	-0.512985	0.149453	-3.43242	0.000598225	0.0916056	91
ENSG00000168004.10	chr11	protein_coding	PLAAT5	29.4877	-1.82025	0.529904	-3.43505	0.000592453	0.0916056	92
ENSG00000267796.8	chr19	protein_coding	LIN37	578.879	-0.611396	0.178093	-3.43302	0.000596898	0.0916056	93
ENSG00000004487.17	chr1	protein_coding	KDM1A	1114.24	-0.540127	0.159565	-3.385	0.000711791	0.0977375	94
ENSG00000079257.8	chr3	protein_coding	LXN	101.784	0.728877	0.215541	3.38161	0.000720626	0.0977375	95
ENSG00000088881.21	chr20	protein_coding	EBF4	61.4609	-1.46007	0.430201	-3.39393	0.000688961	0.0977375	96
ENSG00000106603.20	chr7	protein_coding	COA1	600.021	0.500194	0.147326	3.39514	0.000685925	0.0977375	97
ENSG00000110077.15	chr11	protein_coding	MS4A6A	3314.75	0.650638	0.191657	3.39481	0.000686769	0.0977375	98
ENSG00000113811.11	chr3	protein_coding	SELENOK	396.085	0.730754	0.214912	3.40024	0.000673263	0.0977375	99
ENSG00000139182.15	chr12	protein_coding	CLSTN3	1277.03	-0.611615	0.179578	-3.40584	0.000659607	0.0977375	100
ENSG00000154358.23	chr1	protein_coding	OBSCN	1097.76	-0.720907	0.212181	-3.3976	0.00067979	0.0977375	101
ENSG00000174123.11	chr4	protein_coding	TLR10	349.818	0.878272	0.259053	3.39032	0.000698117	0.0977375	102
ENSG00000196683.11	chr7	protein_coding	TOMM7	938.529	1.19354	0.352852	3.38256	0.000718148	0.0977375	103
ENSG00000205056.8	chr12	lncRNA	LINC02397	107.491	1.45689	0.4308	3.38182	0.000720071	0.0977375	104
ENSG00000238164.6	chr1	lncRNA	TNFRSF14-AS1	426.552	-0.681375	0.200818	-3.393	0.000691326	0.0977375	105
ENSG00000108798.9	chr17	protein_coding	ABI3	1791.85	-0.84025	0.251167	-3.34538	0.000821711	0.0981834	106
ENSG00000125691.14	chr17	protein_coding	RPL23	3682.63	1.42638	0.423883	3.36503	0.000765343	0.0981834	107
ENSG00000126351.13	chr17	protein_coding	THRA	956.337	-0.535575	0.159337	-3.36128	0.000775821	0.0981834	108
ENSG00000128266.9	chr22	protein_coding	GNAZ	219.385	-1.24356	0.369743	-3.36332	0.000770099	0.0981834	109
ENSG00000135723.14	chr16	protein_coding	FHOD1	1372.51	-0.506136	0.151251	-3.34633	0.000818888	0.0981834	110
ENSG00000153071.15	chr5	protein_coding	DAB2	274.768	-0.984054	0.292788	-3.36098	0.000776665	0.0981834	111
ENSG00000160284.15	chr21	protein_coding	SPATC1L	143.878	-0.841275	0.249521	-3.37155	0.000747455	0.0981834	112
ENSG00000163534.15	chr1	protein_coding	FCRL1	514.81	1.27868	0.380828	3.35763	0.000786146	0.0981834	113
ENSG00000166831.9	chr15	protein_coding	RBPMS2	44.6763	-2.48365	0.740434	-3.35431	0.000795619	0.0981834	114
ENSG00000172375.14	chr11	protein_coding	C2CD2L	1400.82	-0.415948	0.124215	-3.34861	0.000812185	0.0981834	115
ENSG00000178498.16	chr12	protein_coding	DTX3	454.828	-0.62282	0.186279	-3.34349	0.00082733	0.0981834	116
ENSG00000183506.17	chr22	transcribed_unitary_pseudogene	PI4KAP2	885.481	-0.521883	0.156009	-3.34521	0.000822203	0.0981834	117
ENSG00000196924.19	chrX	protein_coding	FLNA	30849.4	-0.857165	0.254364	-3.36984	0.000752128	0.0981834	118
ENSG00000204420.10	chr6	protein_coding	MPIG6B	660.754	-1.59299	0.476439	-3.34353	0.00082721	0.0981834	119
ENSG00000286834.1	chr9	lncRNA	RP11-490F3.3	186.515	1.15374	0.344225	3.3517	0.000803161	0.0981834	120
BLOOD Samples, 2 group comparison between Cigarette Smokers and E-cigarette Users (Adjusted p-value <0.1)
gene_id	chromosome	gene_type	gene_name	baseMean	log2FoldChange	lfcSE	stat	pvalue	padj
ENSG00000274276.4	chr21	protein_coding	CBSL	18.5566	5.3778	0.795423	6.76093	1.37108e-11	3.04695e-07	1
ENSG00000204001.10	chr9	protein_coding	LCN8	33.5014	-4.40591	0.671225	-6.56399	5.23874e-11	5.82102e-07	2
ENSG00000184465.16	chr6	protein_coding	WDR27	298.387	0.771597	0.126078	6.12002	9.35661e-10	6.93107e-06	3
ENSG00000267022.1	chr19	protein_coding	AC084219.2	9.00993	5.34464	1.00287	5.32934	9.85715e-08	0.000547638	4
ENSG00000166831.9	chr15	protein_coding	RBPMS2	38.3278	-2.84172	0.594392	-4.78089	1.74522e-06	0.0077568	5
ENSG00000284922.2	chr11	protein_coding	RP11-807H22.10	6.30952	4.65098	0.999606	4.65282	3.27433e-06	0.0121276	6
ENSG00000105371.10	chr19	protein_coding	ICAM4	163.625	-1.31537	0.290682	-4.52513	6.03594e-06	0.0191624	7
ENSG00000120903.13	chr8	protein_coding	CHRNA2	14.8095	-2.73486	0.618318	-4.42306	9.7311e-06	0.0237877	8
ENSG00000140022.13	chr14	protein_coding	STON2	54.1453	-1.04897	0.235995	-4.44486	8.79475e-06	0.0237877	9
ENSG00000181404.17	chr9	protein_coding	WASHC1	795.181	-1.07621	0.244457	-4.40244	1.07041e-05	0.0237877	10
ENSG00000161298.18	chr19	protein_coding	ZNF382	114.922	1.09601	0.251543	4.35715	1.31769e-05	0.0266209	11
ENSG00000138798.13	chr4	protein_coding	EGF	49.4004	-1.88189	0.43509	-4.32529	1.52333e-05	0.0282107	12
ENSG00000183779.7	chr8	protein_coding	ZNF703	217.055	-0.890147	0.210242	-4.23392	2.29652e-05	0.039258	13
ENSG00000276550.4	chr15	transcribed_unprocessed_pseudogene	HERC2P2	894.925	0.970696	0.235678	4.11873	3.80959e-05	0.0604717	14
ENSG00000282122.1	chr14	IG_V_gene	IGHV7-4-1	17.7563	-5.18071	1.27139	-4.07483	4.60484e-05	0.0682223	15
ENSG00000100625.9	chr14	protein_coding	SIX4	26.2506	0.94703	0.233373	4.05802	4.94905e-05	0.0687393	16
ENSG00000174791.11	chr11	protein_coding	RIN1	323.719	-0.923912	0.230645	-4.00577	6.18157e-05	0.0763184	17
ENSG00000196415.10	chr19	protein_coding	PRTN3	119.514	-3.60277	0.898862	-4.00814	6.11986e-05	0.0763184	18
ENSG00000167100.15	chr17	protein_coding	SAMD14	53.4998	-2.05069	0.514236	-3.98785	6.6676e-05	0.0779863	19
ENSG00000111110.12	chr12	protein_coding	PPM1H	119.647	-1.04324	0.270116	-3.86218	0.000112379	0.0992419	20
ENSG00000124570.21	chr6	protein_coding	SERPINB6	2095.6	-0.533688	0.137291	-3.88727	0.000101377	0.0992419	21
ENSG00000132744.8	chr11	protein_coding	ACY3	27.3592	-1.44223	0.374084	-3.85535	0.000115565	0.0992419	22
ENSG00000169136.12	chr19	protein_coding	ATF5	427.655	-0.567153	0.147341	-3.84927	0.000118471	0.0992419	23
ENSG00000187017.17	chr1	protein_coding	ESPN	120.188	-1.61254	0.41939	-3.84495	0.000120575	0.0992419	24
ENSG00000215190.9	chr6	transcribed_unprocessed_pseudogene	LINC00680	140.44	0.952541	0.24554	3.87938	0.000104724	0.0992419	25
ENSG00000254092.2	chr8	lncRNA	RP11-369E15.3	5.38133	-3.08092	0.788698	-3.90634	9.37047e-05	0.0992419	26
ENSG00000286591.1	chr12	lncRNA	RP11-2A1.2	2.21711	3.64213	0.947001	3.84596	0.000120079	0.0992419	27
SPUTUM Samples, Three group comarison (E-cigarette users, cigarette smokers and controls, Adjusted p-value < 0.1)
gene_id	chromosome	gene_type	gene_name	baseMean	log2FoldChange	lfcSE	stat	pvalue	padj	1
ENSG00000138061.12	chr2	protein_coding	CYP1B1	4328.64	-6.50378	0.518745	-12.5375	4.65312e-36	1.01941e-31	2
ENSG00000178175.12	chr5	protein_coding	ZNF366	222.635	-2.68292	0.258337	-10.3853	2.89134e-25	3.16718e-21	3
ENSG00000140465.14	chr15	protein_coding	CYP1A1	62.3352	-7.88633	0.817591	-9.64582	5.12018e-22	3.7391e-18	4
ENSG00000256234.1	chr12	lncRNA	RP11-283G6.4	133	-4.1685	0.448709	-9.28998	1.54311e-20	8.45162e-17	5
ENSG00000255750.6	chr12	lncRNA	RP11-283G6.5	204.872	-3.71548	0.427233	-8.69661	3.41938e-18	1.49823e-14	6
ENSG00000162337.12	chr11	protein_coding	LRP5	143.787	-2.85444	0.34908	-8.17702	2.90958e-16	9.10616e-13	7
ENSG00000162493.17	chr1	protein_coding	PDPN	120.632	-3.96287	0.484134	-8.18549	2.71203e-16	9.10616e-13	8
ENSG00000165695.10	chr9	protein_coding	AK8	48.8791	-4.68149	0.586511	-7.98194	1.44051e-15	3.94484e-12	9
ENSG00000139679.16	chr13	protein_coding	LPAR6	341.432	-1.93274	0.245034	-7.88761	3.08028e-15	7.4981e-12	10
ENSG00000167680.17	chr19	protein_coding	SEMA6B	6639.67	-2.54827	0.334576	-7.61642	2.60816e-14	5.71395e-11	11
ENSG00000183578.8	chr15	protein_coding	TNFAIP8L3	174.259	-2.94917	0.393992	-7.48536	7.1349e-14	1.42101e-10	12
ENSG00000162746.14	chr1	protein_coding	FCRLB	69.5415	-2.8767	0.385654	-7.45926	8.70073e-14	1.58846e-10	13
ENSG00000278095.1	chr12	lncRNA	RP11-283G6.6	27.0779	-2.94156	0.411873	-7.14193	9.20322e-13	1.55096e-09	14
ENSG00000008394.13	chr12	protein_coding	MGST1	1773.21	-1.8639	0.265532	-7.0195	2.2267e-12	3.48446e-09	15
ENSG00000185909.15	chr3	protein_coding	KLHDC8B	2743.39	1.61222	0.234753	6.86773	6.5233e-12	9.5275e-09	16
ENSG00000162892.16	chr1	protein_coding	IL24	50.0497	-5.18624	0.7723	-6.71532	1.8765e-11	2.5694e-08	17
ENSG00000100364.19	chr22	protein_coding	KIAA0930	8636.57	-1.13561	0.169663	-6.69332	2.18157e-11	2.81141e-08	18
ENSG00000091436.17	chr2	protein_coding	MAP3K20	1103.86	-0.9092	0.137329	-6.62059	3.57778e-11	4.35455e-08	19
ENSG00000134780.10	chr11	protein_coding	DAGLA	1326.37	-0.817506	0.124084	-6.5883	4.44879e-11	5.12969e-08	20
ENSG00000102755.12	chr13	protein_coding	FLT1	970.249	-1.96865	0.300952	-6.5414	6.0947e-11	6.67613e-08	21
ENSG00000063438.20	chr5	protein_coding	AHRR	575.07	-4.63482	0.709952	-6.52836	6.64926e-11	6.93676e-08	22
ENSG00000101955.15	chrX	protein_coding	SRPX	14.7731	-5.48104	0.846592	-6.47424	9.52874e-11	9.48889e-08	23
ENSG00000259760.1	chr15	lncRNA	RP11-20G13.2	19.6826	-3.76958	0.584339	-6.45102	1.11103e-10	1.05828e-07	24
ENSG00000178860.9	chr8	protein_coding	MSC	135.021	-3.45054	0.538634	-6.4061	1.49287e-10	1.36274e-07	25
ENSG00000119714.11	chr14	protein_coding	GPR68	144.842	-3.0926	0.489148	-6.32241	2.57509e-10	2.25661e-07	26
ENSG00000119138.5	chr9	protein_coding	KLF9	481.833	-1.05723	0.16912	-6.25136	4.06893e-10	3.42854e-07	27
ENSG00000099250.18	chr10	protein_coding	NRP1	7138.19	-1.0392	0.167299	-6.21166	5.24283e-10	4.25407e-07	28
ENSG00000170425.4	chr17	protein_coding	ADORA2B	498.129	-1.39031	0.224085	-6.20438	5.49141e-10	4.29664e-07	29
ENSG00000023909.10	chr1	protein_coding	GCLM	433.059	-1.46513	0.23709	-6.17963	6.42539e-10	4.85405e-07	30
ENSG00000050767.18	chr5	protein_coding	COL23A1	118.907	-3.87495	0.636365	-6.08919	1.13484e-09	8.02002e-07	31
ENSG00000137101.13	chr9	protein_coding	CD72	881.903	1.76508	0.289846	6.08972	1.13106e-09	8.02002e-07	32
ENSG00000126767.18	chrX	protein_coding	ELK1	942.407	-0.572982	0.0944074	-6.06924	1.28516e-09	8.79853e-07	33
ENSG00000138080.14	chr2	protein_coding	EMILIN1	53.1277	-2.32257	0.383244	-6.06029	1.35873e-09	8.94341e-07	34
ENSG00000179163.12	chr1	protein_coding	FUCA1	7229.39	-1.76211	0.290927	-6.05687	1.38797e-09	8.94341e-07	35
ENSG00000111344.11	chr12	protein_coding	RASAL1	655.222	-3.52362	0.583753	-6.03615	1.57838e-09	9.34572e-07	36
ENSG00000171517.6	chr1	protein_coding	LPAR3	186.203	2.67541	0.442875	6.04101	1.53157e-09	9.34572e-07	37
ENSG00000185669.6	chr16	protein_coding	SNAI3	218.842	-1.68064	0.278237	-6.04033	1.53798e-09	9.34572e-07	38
ENSG00000196814.15	chr9	protein_coding	MVB12B	463.453	1.99784	0.332415	6.01007	1.8544e-09	1.06911e-06	39
ENSG00000259590.1	chr15	lncRNA	LINC02244	21.8819	-3.36395	0.564312	-5.96116	2.50461e-09	1.40695e-06	40
ENSG00000082556.14	chr8	protein_coding	OPRK1	107.954	3.64608	0.61863	5.8938	3.77404e-09	2.06704e-06	41
ENSG00000163870.16	chr3	protein_coding	TPRA1	1139.23	-1.05708	0.179901	-5.87589	4.20575e-09	2.24731e-06	42
ENSG00000235531.11	chr8	lncRNA	MSC-AS1	51.8632	-3.33667	0.576244	-5.79038	7.02261e-09	3.66313e-06	43
ENSG00000160211.19	chrX	protein_coding	G6PD	5409.3	-0.85419	0.148776	-5.74146	9.38655e-09	4.78234e-06	44
ENSG00000142657.21	chr1	protein_coding	PGD	18896.3	-0.895482	0.158064	-5.6653	1.46766e-08	7.30763e-06	45
ENSG00000168758.11	chr2	protein_coding	SEMA4C	99.8488	-1.91478	0.340431	-5.62456	1.85978e-08	9.05423e-06	46
ENSG00000086696.11	chr16	protein_coding	HSD17B2	12.522	-3.69759	0.662626	-5.5802	2.40236e-08	1.14415e-05	47
ENSG00000184371.14	chr1	protein_coding	CSF1	11033.1	-1.42728	0.256085	-5.57346	2.49735e-08	1.16409e-05	48
ENSG00000151012.13	chr4	protein_coding	SLC7A11	1715.78	-3.21714	0.577958	-5.5664	2.60058e-08	1.18695e-05	49
ENSG00000002822.16	chr7	protein_coding	MAD1L1	857.568	-1.04855	0.189745	-5.52611	3.27416e-08	1.46388e-05	50
ENSG00000108691.9	chr17	protein_coding	CCL2	7481.72	-3.3058	0.600048	-5.50923	3.60411e-08	1.57918e-05	51
ENSG00000171631.16	chr11	protein_coding	P2RY6	380.499	-2.76703	0.504902	-5.48033	4.24535e-08	1.82367e-05	52
ENSG00000187186.15	chr9	protein_coding	RP11-195F19.5	20.3384	-1.63365	0.298843	-5.46659	4.58765e-08	1.93281e-05	53
ENSG00000221955.11	chr3	protein_coding	SLC12A8	101.811	-2.23058	0.408596	-5.45914	4.78435e-08	1.97765e-05	54
ENSG00000111644.8	chr12	protein_coding	ACRBP	266.336	0.891788	0.164092	5.43467	5.48992e-08	2.20511e-05	55
ENSG00000186710.12	chr12	protein_coding	CFAP73	11.2542	-2.99166	0.550629	-5.43318	5.53593e-08	2.20511e-05	56
ENSG00000147614.4	chr8	protein_coding	ATP6V0D2	1402.1	-2.17836	0.402126	-5.41712	6.05659e-08	2.36943e-05	57
ENSG00000161544.10	chr17	protein_coding	CYGB	506.675	-2.20776	0.411215	-5.36886	7.92337e-08	3.04535e-05	58
ENSG00000267416.1	chr17	lncRNA	HEATR6-DT	99.8852	-1.71267	0.319297	-5.3639	8.14458e-08	3.0764e-05	59
ENSG00000211584.14	chr12	protein_coding	SLC48A1	457.089	-1.29046	0.241319	-5.34752	8.91683e-08	3.31102e-05	60
ENSG00000206538.9	chr3	protein_coding	VGLL3	140.196	3.38176	0.636373	5.31411	1.07177e-07	3.9134e-05	61
ENSG00000181019.13	chr16	protein_coding	NQO1	559.798	-1.54944	0.291898	-5.30815	1.10745e-07	3.97739e-05	62
ENSG00000001084.13	chr6	protein_coding	GCLC	966.977	-1.24873	0.235862	-5.29434	1.19449e-07	4.2159e-05	63
ENSG00000150637.9	chr18	protein_coding	CD226	326.951	-2.02234	0.382251	-5.29061	1.2191e-07	4.2159e-05	64
ENSG00000179630.11	chr13	protein_coding	LACC1	1209.79	-1.14582	0.216652	-5.28874	1.23159e-07	4.2159e-05	65
ENSG00000136861.18	chr9	protein_coding	CDK5RAP2	2200.79	-1.36258	0.257941	-5.28253	1.27415e-07	4.29447e-05	66
ENSG00000159399.10	chr2	protein_coding	HK2	7804.37	-0.712281	0.13536	-5.2621	1.42416e-07	4.72733e-05	67
ENSG00000160307.10	chr21	protein_coding	S100B	132.354	-2.61385	0.500287	-5.22469	1.74444e-07	5.70406e-05	68
ENSG00000070214.16	chr9	protein_coding	SLC44A1	864.327	-1.19906	0.232028	-5.16776	2.36919e-07	7.52235e-05	69
ENSG00000077063.11	chr7	protein_coding	CTTNBP2	30.1493	-3.97636	0.769067	-5.17036	2.33638e-07	7.52235e-05	70
ENSG00000110911.17	chr12	protein_coding	SLC11A2	3798.09	0.557093	0.107997	5.15841	2.49057e-07	7.79478e-05	71
ENSG00000171658.8	chr3	transcribed_unprocessed_pseudogene	NMRAL2P	254.966	-1.53135	0.29876	-5.12569	2.96451e-07	9.14738e-05	72
ENSG00000197182.14	chr22	lncRNA	MIRLET7BHG	136.965	0.758637	0.148448	5.11044	3.21405e-07	9.77963e-05	73
ENSG00000173320.12	chr4	protein_coding	STOX2	38.3242	-2.83899	0.55937	-5.07535	3.8679e-07	0.000116079	74
ENSG00000198431.16	chr12	protein_coding	TXNRD1	9254.5	-1.17049	0.234164	-4.99859	5.77513e-07	0.000170975	75
ENSG00000128604.20	chr7	protein_coding	IRF5	3693.96	-0.93398	0.187069	-4.9927	5.95403e-07	0.000171633	76
ENSG00000141293.16	chr17	protein_coding	SKAP1	164.66	1.86886	0.374255	4.99355	5.92784e-07	0.000171633	77
ENSG00000258818.4	chr14	protein_coding	RNASE4	111.442	1.76187	0.353664	4.98177	6.30044e-07	0.00017926	78
ENSG00000103489.12	chr16	protein_coding	XYLT1	876.13	-2.17494	0.439106	-4.9531	7.30386e-07	0.000205145	79
ENSG00000173546.7	chr15	protein_coding	CSPG4	390.93	1.86235	0.37639	4.94792	7.50125e-07	0.000208022	80
ENSG00000023892.11	chr6	protein_coding	DEF6	1752.12	0.758671	0.153502	4.94243	7.71532e-07	0.000210951	81
ENSG00000087842.11	chrX	protein_coding	PIR	321.44	-1.65452	0.334901	-4.94032	7.79946e-07	0.000210951	82
ENSG00000162390.18	chr1	protein_coding	ACOT11	230.692	-1.35557	0.274754	-4.93377	8.06587e-07	0.000215497	83
ENSG00000165197.5	chrX	protein_coding	VEGFD	9.46205	-3.09837	0.630206	-4.91644	8.81312e-07	0.000232624	84
ENSG00000150636.17	chr18	protein_coding	CCDC102B	44.7823	-1.39018	0.283176	-4.90926	9.14196e-07	0.000238431	85
ENSG00000108798.9	chr17	protein_coding	ABI3	1168.59	-1.0415	0.214446	-4.85671	1.19353e-06	0.000307623	86
ENSG00000231672.8	chr2	lncRNA	DIRC3	21.0736	-2.19278	0.457844	-4.78936	1.67314e-06	0.000426223	87
ENSG00000140961.14	chr16	protein_coding	OSGIN1	649.695	-1.70184	0.356157	-4.77833	1.76754e-06	0.000445094	88
ENSG00000256001.2	chr12	lncRNA	RP11-575F12.2	14.6514	-5.40775	1.1369	-4.75656	1.96915e-06	0.000488874	89
ENSG00000273143.2	chr10	lncRNA	DUSP5-DT	35.9272	-3.84292	0.808212	-4.75484	1.98602e-06	0.000488874	90
ENSG00000059573.9	chr10	protein_coding	ALDH18A1	406.245	1.29182	0.272174	4.74629	2.07183e-06	0.00050433	91
ENSG00000258826.6	chr14	lncRNA	LINC01147	13.0659	2.67962	0.565095	4.7419	2.11722e-06	0.000509716	92
ENSG00000164935.6	chr8	protein_coding	DCSTAMP	1179.84	-1.37753	0.290782	-4.73732	2.16558e-06	0.000515691	93
ENSG00000109743.11	chr4	protein_coding	BST1	2162.3	0.65384	0.138186	4.73159	2.22765e-06	0.000524768	94
ENSG00000214063.11	chr11	protein_coding	TSPAN4	2161.69	1.06266	0.226208	4.69773	2.63073e-06	0.000613128	95
ENSG00000196139.14	chr10	protein_coding	AKR1C3	2553.89	-1.29822	0.276509	-4.69503	2.66569e-06	0.000614736	96
ENSG00000155463.14	chr14	protein_coding	OXA1L	3029.75	-0.408654	0.0871841	-4.68725	2.76896e-06	0.0006319	97
ENSG00000157978.12	chr1	protein_coding	LDLRAP1	855.643	-1.03202	0.22117	-4.66617	3.06861e-06	0.00068599	98
ENSG00000161267.12	chr3	protein_coding	BDH1	108.175	-1.33847	0.286734	-4.66798	3.04169e-06	0.00068599	99
ENSG00000164047.6	chr3	protein_coding	CAMP	478.469	2.13928	0.459892	4.65169	3.29219e-06	0.000728538	100
ENSG00000120885.22	chr8	protein_coding	CLU	77.9151	-2.50178	0.538971	-4.64177	3.45444e-06	0.000749305	101
ENSG00000156535.15	chr6	protein_coding	CD109	1702.4	-1.19737	0.257851	-4.64367	3.42271e-06	0.000749305	102
ENSG00000178623.12	chr2	protein_coding	GPR35	250.374	-1.8201	0.393547	-4.62486	3.74848e-06	0.000805115	103
ENSG00000134955.12	chr11	protein_coding	SLC37A2	6012.25	-0.748936	0.162055	-4.6215	3.8097e-06	0.00081032	104
ENSG00000214814.7	chr8	protein_coding	FER1L6	86.0581	-3.51454	0.765948	-4.58849	4.46471e-06	0.000940509	105
ENSG00000170891.11	chr4	protein_coding	CYTL1	23.6618	-3.23293	0.705862	-4.58012	4.6471e-06	0.000969607	106
ENSG00000185640.6	chr12	protein_coding	KRT79	371.239	-1.70349	0.372752	-4.57004	4.87634e-06	0.00100784	107
ENSG00000255298.5	chr11	protein_coding	OR8G5	7.52684	-3.76918	0.825249	-4.56733	4.9398e-06	0.00101141	108
ENSG00000138207.14	chr10	protein_coding	RBP4	4312.74	1.32761	0.291165	4.55963	5.12434e-06	0.00103948	109
ENSG00000122035.7	chr13	protein_coding	RASL11A	152.57	1.90865	0.419025	4.55498	5.23903e-06	0.001053	110
ENSG00000068831.19	chr11	protein_coding	RASGRP2	1251.44	0.696025	0.153536	4.5333	5.807e-06	0.00112584	111
ENSG00000104415.14	chr8	protein_coding	CCN4	21.9384	5.71099	1.25869	4.53726	5.69898e-06	0.00112584	112
ENSG00000109158.11	chr4	protein_coding	GABRA4	11.5585	3.48412	0.768439	4.53402	5.78713e-06	0.00112584	113
ENSG00000206113.11	chr4	protein_coding	CFAP99	11.4684	-2.25956	0.498243	-4.53505	5.759e-06	0.00112584	114
ENSG00000136161.13	chr13	protein_coding	RCBTB2	799.09	-0.825506	0.182292	-4.52848	5.94084e-06	0.00114168	115
ENSG00000128683.14	chr2	protein_coding	GAD1	12.353	-2.5772	0.570645	-4.51628	6.29341e-06	0.00119892	116
ENSG00000253230.9	chr8	lncRNA	MIR124-1HG	19.4196	-8.49624	1.88813	-4.49981	6.80129e-06	0.00128451	117
ENSG00000162627.17	chr1	protein_coding	SNX7	194.122	1.54445	0.343597	4.49495	6.95864e-06	0.00130299	118
ENSG00000254519.5	chr11	lncRNA	CTD-2210P24.1	7.44856	2.75844	0.614584	4.48831	7.17913e-06	0.00133288	119
ENSG00000141527.18	chr17	protein_coding	CARD14	56.6468	-1.50687	0.336046	-4.48414	7.32101e-06	0.0013478	120
ENSG00000075275.18	chr22	protein_coding	CELSR1	385.047	-1.467	0.32741	-4.48062	7.44259e-06	0.00135877	121
ENSG00000138606.19	chr15	protein_coding	SHF	37.8468	-1.98085	0.442566	-4.47582	7.61176e-06	0.00137817	122
ENSG00000137393.10	chr6	protein_coding	RNF144B	2987.28	0.944446	0.211535	4.46473	8.01703e-06	0.00143965	123
ENSG00000204219.11	chr1	protein_coding	TCEA3	617.79	1.69276	0.381408	4.43819	9.07178e-06	0.00161581	124
ENSG00000102572.15	chr13	protein_coding	STK24	4653.08	-0.525586	0.118848	-4.42235	9.76321e-06	0.00171996	125
ENSG00000184307.17	chr3	protein_coding	ZDHHC23	87.955	0.982108	0.222134	4.42124	9.81351e-06	0.00171996	126
ENSG00000164683.18	chr8	protein_coding	HEY1	82.9004	1.3633	0.30851	4.41899	9.91624e-06	0.00172417	127
ENSG00000170485.17	chr2	protein_coding	NPAS2	94.2409	-2.43451	0.551665	-4.41302	1.01937e-05	0.00174472	128
ENSG00000271984.1	chr20	lncRNA	RP3-337O18.9	16.7483	4.70677	1.06639	4.41376	1.01591e-05	0.00174472	129
ENSG00000156414.19	chr14	protein_coding	TDRD9	458.483	-1.47698	0.335208	-4.40615	1.05224e-05	0.00178702	130
ENSG00000092200.13	chr14	protein_coding	RPGRIP1	60.032	2.01551	0.458712	4.39386	1.11358e-05	0.00187663	131
ENSG00000205464.13	chr5	transcribed_unitary_pseudogene	ATP6AP1L	136.162	1.46688	0.334512	4.38514	1.15912e-05	0.00193847	132
ENSG00000125730.17	chr19	protein_coding	C3	2622.78	1.85399	0.423886	4.37379	1.22106e-05	0.00202659	133
ENSG00000166793.13	chr11	protein_coding	YPEL4	316.646	-1.31048	0.300773	-4.35703	1.31842e-05	0.00217172	134
ENSG00000074416.15	chr3	protein_coding	MGLL	6038.45	0.932355	0.214106	4.35465	1.3328e-05	0.00217902	135
ENSG00000172345.14	chr15	protein_coding	STARD5	326.809	-0.6791	0.156088	-4.35074	1.35681e-05	0.00220186	136
ENSG00000159899.15	chr9	protein_coding	NPR2	16.7465	-1.70424	0.393534	-4.33062	1.48692e-05	0.00239526	137
ENSG00000133216.17	chr1	protein_coding	EPHB2	242.422	-2.12747	0.491715	-4.32664	1.51402e-05	0.0024211	138
ENSG00000185070.12	chr14	protein_coding	FLRT2	102.958	-2.13194	0.493433	-4.32062	1.55592e-05	0.00247007	139
ENSG00000215267.8	chr10	transcribed_unprocessed_pseudogene	AKR1C7P	28.848	-1.28134	0.296943	-4.31511	1.59525e-05	0.00251429	140
ENSG00000131471.7	chr17	protein_coding	AOC3	6577.87	1.36475	0.316426	4.31303	1.61033e-05	0.00251994	141
ENSG00000181374.8	chr17	protein_coding	CCL13	59.9389	-3.29911	0.76543	-4.31014	1.63152e-05	0.00253499	142
ENSG00000140044.13	chr14	protein_coding	JDP2	959.891	0.614624	0.143185	4.29251	1.76668e-05	0.00272566	143
ENSG00000105281.12	chr19	protein_coding	SLC1A5	2723.08	-0.911223	0.214011	-4.25782	2.06426e-05	0.00314054	144
ENSG00000122359.18	chr10	protein_coding	ANXA11	11657.2	-0.571045	0.134087	-4.25875	2.05575e-05	0.00314054	145
ENSG00000276980.1	chr19	lncRNA	CTD-3128G10.7	11.7397	2.82903	0.665457	4.25126	2.12568e-05	0.00321168	146
ENSG00000073464.13	chrX	protein_coding	CLCN4	1389.29	-1.5154	0.357429	-4.23971	2.23804e-05	0.00335829	147
ENSG00000158813.18	chrX	protein_coding	EDA	37.0444	2.08928	0.494553	4.22458	2.39391e-05	0.00354363	148
ENSG00000244198.7	chr7	lncRNA	ARHGEF35-AS1	2125.06	-1.27204	0.301019	-4.22577	2.38121e-05	0.00354363	149
ENSG00000108688.11	chr17	protein_coding	CCL7	137.855	-2.64125	0.626754	-4.21418	2.50691e-05	0.003686	150
ENSG00000157193.18	chr1	protein_coding	LRP8	344.512	-1.0269	0.243888	-4.21054	2.54756e-05	0.0037208	151
ENSG00000136158.12	chr13	protein_coding	SPRY2	115.633	-1.33523	0.317447	-4.20613	2.59776e-05	0.00375365	152
ENSG00000154269.15	chr6	protein_coding	ENPP3	334.322	2.08921	0.496773	4.20556	2.60432e-05	0.00375365	153
ENSG00000160870.15	chr7	protein_coding	CYP3A7	17.5173	3.14897	0.751361	4.19103	2.77696e-05	0.00397632	154
ENSG00000108602.18	chr17	protein_coding	ALDH3A1	327.868	-2.41553	0.577219	-4.18477	2.85457e-05	0.00406091	155
ENSG00000206341.7	chr6	unprocessed_pseudogene	HLA-H	3028.08	1.5042	0.359648	4.18242	2.88425e-05	0.00407666	156
ENSG00000106541.12	chr7	protein_coding	AGR2	83.0845	-2.35036	0.563312	-4.17239	3.01423e-05	0.00423307	157
ENSG00000124762.14	chr6	protein_coding	CDKN1A	8716.58	-1.0822	0.260223	-4.15872	3.20034e-05	0.0044658	158
ENSG00000132514.14	chr17	protein_coding	CLEC10A	1156.54	-1.73454	0.418003	-4.1496	3.33059e-05	0.00461813	159
ENSG00000114126.18	chr3	protein_coding	TFDP2	373.502	1.00707	0.242853	4.14684	3.37097e-05	0.00464473	160
ENSG00000135740.17	chr16	protein_coding	SLC9A5	22.338	-2.05123	0.496764	-4.12918	3.64061e-05	0.00495736	161
ENSG00000153823.19	chr2	protein_coding	PID1	350.092	-2.13201	0.516349	-4.12902	3.64312e-05	0.00495736	162
ENSG00000163661.4	chr3	protein_coding	PTX3	626.107	1.89208	0.458777	4.12419	3.72039e-05	0.00503125	163
ENSG00000146733.14	chr7	protein_coding	PSPH	127.84	-1.29415	0.314137	-4.1197	3.79364e-05	0.00509884	164
ENSG00000225511.7	chr9	transcribed_unprocessed_pseudogene	LINC00475	5.91749	-4.06724	0.989834	-4.10901	3.97359e-05	0.00530814	165
ENSG00000153317.15	chr8	protein_coding	ASAP1	4616.49	-0.912488	0.222524	-4.10064	4.12015e-05	0.00547057	166
ENSG00000255330.9	chr6	protein_coding	RP3-403A15.5	81.8452	2.21017	0.539711	4.0951	4.21977e-05	0.00556908	167
ENSG00000091136.15	chr7	protein_coding	LAMB1	1210.49	2.93683	0.71782	4.09131	4.28937e-05	0.00562704	168
ENSG00000236790.6	chr2	lncRNA	LINC00299	22.1293	1.96175	0.479801	4.08868	4.33834e-05	0.0056574	169
ENSG00000182372.10	chr8	protein_coding	CLN8	2978.27	-0.603223	0.147692	-4.08435	4.42012e-05	0.00572994	170
ENSG00000273088.2	chr1	protein_coding	RP11-201K10.3	61.8922	-1.38189	0.339016	-4.07619	4.57794e-05	0.00586739	171
ENSG00000274944.4	chr1	protein_coding	RP5-864K19.6	17.5675	-7.02674	1.72389	-4.0761	4.57972e-05	0.00586739	172
ENSG00000186480.13	chr7	protein_coding	INSIG1	3800.22	-1.48876	0.365435	-4.07393	4.62255e-05	0.00588784	173
ENSG00000138119.17	chr10	protein_coding	MYOF	9191.95	-0.571062	0.140325	-4.06956	4.71025e-05	0.00596486	174
ENSG00000275302.2	chr17	protein_coding	CCL4	15098.5	1.21183	0.298572	4.05874	4.93385e-05	0.00621212	175
ENSG00000198825.15	chr10	protein_coding	INPP5F	1073.86	-0.692823	0.17092	-4.0535	5.04577e-05	0.00631673	176
ENSG00000157216.16	chr1	protein_coding	SSBP3	550.56	-1.12436	0.277571	-4.05072	5.10611e-05	0.00632003	177
ENSG00000166278.15	chr6	protein_coding	C2	8471.22	0.646224	0.159526	4.0509	5.10203e-05	0.00632003	178
ENSG00000082397.18	chr18	protein_coding	EPB41L3	6621.18	-0.677994	0.167478	-4.04827	5.15985e-05	0.00635068	179
ENSG00000137809.17	chr15	protein_coding	ITGA11	32.9583	-1.78502	0.441378	-4.0442	5.25015e-05	0.00642571	180
ENSG00000173705.9	chr3	protein_coding	SUSD5	58.6907	-3.20525	0.793777	-4.03797	5.39151e-05	0.00656207	181
ENSG00000259953.2	chr9	lncRNA	RP11-4O1.2	846.056	0.791225	0.196153	4.03372	5.49015e-05	0.0066452	182
ENSG00000155016.18	chr4	protein_coding	CYP2U1	147.881	1.15101	0.286629	4.01567	5.92778e-05	0.00709649	183
ENSG00000259070.7	chr14	lncRNA	LINC00639	45.4772	1.71377	0.426689	4.01644	5.90847e-05	0.00709649	184
ENSG00000262406.3	chr11	protein_coding	MMP12	1998.47	-2.14241	0.534043	-4.01168	6.02886e-05	0.00717827	185
ENSG00000156970.13	chr15	protein_coding	BUB1B	93.1281	-1.49664	0.374222	-3.99933	6.35228e-05	0.00752247	186
ENSG00000072694.21	chr1	protein_coding	FCGR2B	2032.58	-1.62483	0.406774	-3.99441	6.48542e-05	0.007598	187
ENSG00000134285.11	chr12	protein_coding	FKBP11	527.76	0.844715	0.211464	3.99461	6.48003e-05	0.007598	188
ENSG00000125744.12	chr19	protein_coding	RTN2	459.233	0.803206	0.201918	3.97789	6.95309e-05	0.0080597	189
ENSG00000225968.7	chr7	protein_coding	ELFN1	23.8624	-2.66236	0.669086	-3.97909	6.91792e-05	0.0080597	190
ENSG00000150961.15	chr4	protein_coding	SEC24D	2107.33	-0.544935	0.137245	-3.97051	7.17186e-05	0.00826953	191
ENSG00000146038.12	chr6	protein_coding	DCDC2	13.5229	-1.61607	0.407651	-3.96434	7.35979e-05	0.00833278	192
ENSG00000168273.8	chr3	protein_coding	SMIM4	205.087	-0.873282	0.220387	-3.9625	7.41689e-05	0.00833278	193
ENSG00000178053.20	chr3	protein_coding	MLF1	265.779	0.660612	0.166689	3.96314	7.39713e-05	0.00833278	194
ENSG00000235568.7	chr22	protein_coding	NFAM1	4465.35	1.08139	0.272766	3.96454	7.35365e-05	0.00833278	195
ENSG00000273149.1	chr13	lncRNA	RP11-290D2.6	11.6136	-2.2962	0.579353	-3.96338	7.38951e-05	0.00833278	196
ENSG00000118473.23	chr1	protein_coding	SGIP1	4.45896	-2.73453	0.690339	-3.96114	7.45915e-05	0.0083375	197
ENSG00000138639.18	chr4	protein_coding	ARHGAP24	557.573	1.37827	0.348227	3.95797	7.55882e-05	0.00840602	198
ENSG00000197403.5	chr1	protein_coding	OR6N1	63.672	-2.16943	0.548544	-3.95488	7.6573e-05	0.00847254	199
ENSG00000155926.14	chr8	protein_coding	SLA	16291.7	0.811796	0.205849	3.94365	8.02505e-05	0.00879729	200
ENSG00000169826.8	chr10	protein_coding	CSGALNACT2	3027.05	-0.47642	0.120812	-3.94347	8.03112e-05	0.00879729	201
ENSG00000127252.7	chr3	protein_coding	PLAAT1	24.0499	2.54089	0.645572	3.93587	8.28951e-05	0.00894427	202
ENSG00000174938.15	chr16	protein_coding	SEZ6L2	7.30817	-2.87185	0.729869	-3.93474	8.3286e-05	0.00894427	203
ENSG00000177791.12	chr10	protein_coding	MYOZ1	77.1416	-2.01682	0.512485	-3.93538	8.30646e-05	0.00894427	204
ENSG00000182704.8	chr11	protein_coding	TSKU	461.937	-1.16826	0.296798	-3.9362	8.2781e-05	0.00894427	205
ENSG00000072840.13	chr4	protein_coding	EVC	76.0097	-1.996	0.508526	-3.92507	8.67048e-05	0.00900588	206
ENSG00000101004.15	chr20	protein_coding	NINL	27.2087	-1.71643	0.437518	-3.9231	8.74171e-05	0.00900588	207
ENSG00000101400.6	chr20	protein_coding	SNTA1	122.353	0.961497	0.245111	3.92271	8.75595e-05	0.00900588	208
ENSG00000117215.15	chr1	protein_coding	PLA2G2D	31.8393	3.74299	0.953319	3.92627	8.62721e-05	0.00900588	209
ENSG00000117707.16	chr1	protein_coding	PROX1	11.9153	3.83058	0.975606	3.92636	8.62398e-05	0.00900588	210
ENSG00000125037.12	chr3	protein_coding	EMC3	2619.12	-0.390373	0.099434	-3.92595	8.63899e-05	0.00900588	211
ENSG00000175779.4	chr15	lncRNA	LINC02694	8.88563	3.7845	0.963044	3.92973	8.50413e-05	0.00900588	212
ENSG00000185168.5	chr17	lncRNA	LINC00482	30.8795	1.72663	0.439964	3.92449	8.69153e-05	0.00900588	213
ENSG00000205307.12	chr7	protein_coding	SAP25	270.219	1.13278	0.288756	3.92295	8.747e-05	0.00900588	214
ENSG00000276819.1	chr7	TR_V_gene	TRBV15	3.20376	4.32301	1.10282	3.91997	8.85595e-05	0.00905438	215
ENSG00000279393.1	chr13	TEC	RP11-95G6.1	10.5433	-2.11842	0.54053	-3.91916	8.88576e-05	0.00905438	216
ENSG00000140280.14	chr15	protein_coding	LYSMD2	496.634	0.477213	0.122105	3.90822	9.298e-05	0.00925911	217
ENSG00000155974.13	chr12	protein_coding	GRIP1	8.85593	-2.12704	0.544133	-3.90904	9.26636e-05	0.00925911	218
ENSG00000184163.3	chr1	protein_coding	C1QTNF12	8.60836	1.98533	0.507742	3.91011	9.22523e-05	0.00925911	219
ENSG00000214595.12	chr2	protein_coding	EML6	31.801	-2.07476	0.530858	-3.90832	9.29387e-05	0.00925911	220
ENSG00000285631.1	chr3	lncRNA	RP11-119P22.2	75.8994	2.10001	0.53677	3.9123	9.14195e-05	0.00925911	221
ENSG00000051825.15	chr12	protein_coding	MPHOSPH9	314.754	-0.810272	0.207426	-3.90631	9.3716e-05	0.00926478	222
ENSG00000155657.28	chr2	protein_coding	TTN	36.0208	1.6525	0.423099	3.9057	9.3954e-05	0.00926478	223
ENSG00000269911.1	chrX	lncRNA	FAM226B	2.36369	3.81187	0.976203	3.90479	9.43056e-05	0.00926478	224
ENSG00000089169.15	chr12	protein_coding	RPH3A	118.664	2.27268	0.582228	3.90342	9.48439e-05	0.00927607	225
ENSG00000148426.13	chr10	protein_coding	PROSER2	30.8916	-1.86601	0.47884	-3.89695	9.74125e-05	0.00948495	226
ENSG00000164604.14	chr7	protein_coding	GPR85	459.058	1.11751	0.287086	3.8926	9.91739e-05	0.00957137	227
ENSG00000267534.4	chr19	protein_coding	S1PR2	170.136	-1.11544	0.286526	-3.89299	9.90162e-05	0.00957137	228
ENSG00000256235.3	chr5	protein_coding	SMIM3	756.758	-1.34813	0.346989	-3.88522	0.000102239	0.00982391	229
ENSG00000108932.12	chr17	protein_coding	SLC16A6	1921.81	-0.981363	0.252789	-3.88213	0.000103544	0.00990582	230
ENSG00000175315.3	chr11	protein_coding	CST6	72.4008	-1.54712	0.399614	-3.87152	0.000108157	0.0103022	231
ENSG00000104290.11	chr8	protein_coding	FZD3	18.3786	-3.29224	0.850934	-3.86897	0.000109297	0.0103538	232
ENSG00000151498.12	chr11	protein_coding	ACAD8	772.31	-0.495708	0.128184	-3.86715	0.000110116	0.0103538	233
ENSG00000184785.6	chrX	protein_coding	SMIM10	65.3774	1.27149	0.328789	3.86718	0.0001101	0.0103538	234
ENSG00000157168.20	chr8	protein_coding	NRG1	72.7592	-2.15142	0.557376	-3.85991	0.00011343	0.0106198	235
ENSG00000182240.16	chr21	protein_coding	BACE2	355.639	1.63386	0.423768	3.85555	0.000115472	0.0107649	236
ENSG00000154447.15	chr4	protein_coding	SH3RF1	75.0657	-1.42546	0.370397	-3.84845	0.000118868	0.0110346	237
ENSG00000106688.12	chr9	protein_coding	SLC1A1	21.8793	-3.14551	0.818365	-3.84365	0.000121215	0.011205	238
ENSG00000087245.13	chr16	protein_coding	MMP2	267.426	-2.04366	0.532032	-3.84123	0.000122421	0.0112689	239
ENSG00000155011.9	chr4	protein_coding	DKK2	19.4234	-2.32738	0.607335	-3.83213	0.00012704	0.0115966	240
ENSG00000185432.12	chr12	protein_coding	METTL7A	279.394	1.24801	0.32567	3.83214	0.000127034	0.0115966	241
ENSG00000112818.11	chr6	protein_coding	MEP1A	17.7075	-1.58496	0.413896	-3.82938	0.000128468	0.0116783	242
ENSG00000159335.18	chr12	protein_coding	PTMS	3382.13	0.601272	0.157302	3.82241	0.000132156	0.011964	243
ENSG00000124257.7	chr20	protein_coding	NEURL2	81.9578	2.96885	0.777797	3.817	0.000135083	0.0121287	244
ENSG00000129116.19	chr4	protein_coding	PALLD	510.412	-1.00406	0.263007	-3.81762	0.000134743	0.0121287	245
ENSG00000116824.5	chr1	protein_coding	CD2	382.12	1.44798	0.379461	3.81589	0.000135694	0.0121338	246
ENSG00000108821.14	chr17	protein_coding	COL1A1	39.9457	-2.54859	0.668304	-3.81352	0.000137001	0.0122009	247
ENSG00000196664.5	chrX	protein_coding	TLR7	991.792	1.13409	0.29753	3.81169	0.00013802	0.0122419	248
ENSG00000103528.17	chr16	protein_coding	SYT17	46.382	1.48658	0.390639	3.8055	0.000141518	0.0123882	249
ENSG00000158485.11	chr1	protein_coding	CD1B	172.045	-2.41159	0.633409	-3.80732	0.000140481	0.0123882	250
ENSG00000183935.5	chr12	transcribed_processed_pseudogene	HTR7P1	115.784	-0.768782	0.202104	-3.8039	0.000142436	0.0123882	251
ENSG00000240801.1	chr11	lncRNA	AC132217.4	4.0631	-4.11758	1.08277	-3.80281	0.000143063	0.0123882	252
ENSG00000273213.4	chr1	protein_coding	H3-2	273.326	1.08319	0.284781	3.80358	0.000142623	0.0123882	253
ENSG00000287838.1	chr9	lncRNA	RP11-290L7.6	12.0405	2.23822	0.588205	3.80516	0.000141711	0.0123882	254
ENSG00000007968.7	chr1	protein_coding	E2F2	91.8041	-1.24192	0.327641	-3.79049	0.000150348	0.0129678	255
ENSG00000072657.10	chr12	protein_coding	TRHDE	472.307	1.89467	0.500023	3.78917	0.00015115	0.0129859	256
ENSG00000165949.12	chr14	protein_coding	IFI27	3176.96	1.88175	0.497184	3.78483	0.000153816	0.0131633	257
ENSG00000152767.17	chr13	protein_coding	FARP1	1354.66	1.0401	0.275046	3.78157	0.000155841	0.0132847	258
ENSG00000102794.10	chr13	protein_coding	ACOD1	102.286	2.20986	0.586622	3.76709	0.000165159	0.0139703	259
ENSG00000131626.19	chr11	protein_coding	PPFIA1	3346.63	-0.468717	0.124394	-3.768	0.000164562	0.0139703	260
ENSG00000167613.16	chr19	protein_coding	LAIR1	15924.5	0.584731	0.155348	3.764	0.000167215	0.0140358	261
ENSG00000271926.1	chr5	lncRNA	CTD-2376I4.1	6.05777	2.72547	0.724061	3.76414	0.000167123	0.0140358	262
ENSG00000261040.7	chr17	transcribed_unitary_pseudogene	WFDC21P	461.454	-1.51017	0.402043	-3.75624	0.000172488	0.0144232	263
ENSG00000149634.5	chr20	protein_coding	SPATA25	20.3047	2.65876	0.708358	3.75341	0.000174444	0.0145312	264
ENSG00000131435.13	chr5	protein_coding	PDLIM4	73.2545	-1.98887	0.530572	-3.74854	0.000177865	0.0147601	265
ENSG00000099194.6	chr10	protein_coding	SCD	72372.7	1.18346	0.315961	3.74558	0.000179975	0.0148229	266
ENSG00000164120.14	chr4	protein_coding	HPGD	1137.77	-0.963447	0.257222	-3.74559	0.000179973	0.0148229	267
ENSG00000104219.13	chr8	protein_coding	ZDHHC2	614.886	0.915943	0.244612	3.74448	0.000180768	0.0148325	268
ENSG00000122729.19	chr9	protein_coding	ACO1	6301.49	0.757982	0.202715	3.73915	0.000184643	0.0149821	269
ENSG00000130513.6	chr19	protein_coding	GDF15	213.407	-0.935669	0.250137	-3.74063	0.000183563	0.0149821	270
ENSG00000154229.12	chr17	protein_coding	PRKCA	428.394	-0.807644	0.215975	-3.73953	0.000184363	0.0149821	271
ENSG00000148773.14	chr10	protein_coding	MKI67	389.243	-1.36422	0.36527	-3.73483	0.000187845	0.0151822	272
ENSG00000179270.7	chr2	protein_coding	PCARE	146.04	-1.54873	0.41477	-3.73396	0.000188496	0.0151822	273
ENSG00000085999.13	chr1	protein_coding	RAD54L	37.171	-1.57581	0.423367	-3.72209	0.000197582	0.0158468	274
ENSG00000154165.5	chr3	protein_coding	GPR15	34.8926	-2.3865	0.641442	-3.72052	0.000198814	0.0158468	275
ENSG00000224596.8	chr10	lncRNA	ZMIZ1-AS1	529.408	-1.93903	0.521295	-3.71963	0.000199511	0.0158468	276
ENSG00000259225.7	chr15	lncRNA	LINC02345	287.71	-1.60416	0.431287	-3.71947	0.00019964	0.0158468	277
ENSG00000158477.7	chr1	protein_coding	CD1A	293.461	-2.07069	0.556964	-3.71781	0.000200954	0.0158935	278
ENSG00000116285.13	chr1	protein_coding	ERRFI1	1193.9	0.999554	0.269167	3.7135	0.000204411	0.0161087	279
ENSG00000221817.10	chr10	lncRNA	PPP3CB-AS1	240.832	0.445625	0.120112	3.71008	0.000207193	0.0162695	280
ENSG00000171766.17	chr15	protein_coding	GATM	156.377	-1.1559	0.311633	-3.70916	0.000207945	0.0162702	281
ENSG00000100311.17	chr22	protein_coding	PDGFB	234.253	-1.28396	0.346406	-3.70651	0.000210139	0.0163282	282
ENSG00000145107.16	chr3	protein_coding	TM4SF19	490.948	-1.35506	0.365595	-3.70646	0.000210177	0.0163282	283
ENSG00000134072.11	chr3	protein_coding	CAMK1	403.074	-1.37577	0.371669	-3.70159	0.00021425	0.0165858	284
ENSG00000057294.16	chr12	protein_coding	PKP2	121.413	1.74847	0.473411	3.69335	0.000221317	0.0170126	285
ENSG00000102145.15	chrX	protein_coding	GATA1	6.30899	-4.18566	1.13309	-3.694	0.00022075	0.0170126	286
ENSG00000104808.8	chr19	protein_coding	DHDH	135.434	0.949438	0.257432	3.68811	0.000225927	0.0173063	287
ENSG00000188636.4	chr22	protein_coding	RTL6	576.95	-0.49699	0.134906	-3.68398	0.000229621	0.0174671	288
ENSG00000225830.16	chr10	protein_coding	ERCC6	371.505	-0.841393	0.228343	-3.68478	0.000228899	0.0174671	289
ENSG00000090382.7	chr12	protein_coding	LYZ	175237	1.05725	0.287093	3.68261	0.000230854	0.0175002	290
ENSG00000170893.4	chr3	protein_coding	TRH	37.9599	2.40275	0.652961	3.67977	0.000233443	0.0175248	291
ENSG00000186152.6	chr19	unprocessed_pseudogene	LILRP1	11.9452	-3.44443	0.935928	-3.68023	0.000233024	0.0175248	292
ENSG00000249715.13	chr2	protein_coding	FER1L5	23.2498	1.53089	0.416044	3.67962	0.000233579	0.0175248	293
ENSG00000229236.3	chrY	lncRNA	TTTY10	52.171	0.892661	0.242775	3.6769	0.000236082	0.0176522	294
ENSG00000100505.14	chr14	protein_coding	TRIM9	26.5675	2.20978	0.601886	3.67142	0.000241207	0.0179741	295
ENSG00000106868.17	chr9	protein_coding	SUSD1	2539.8	0.682517	0.185958	3.67027	0.000242296	0.017994	296
ENSG00000166106.4	chr11	protein_coding	ADAMTS15	784.008	1.82804	0.498638	3.66606	0.000246316	0.0181084	297
ENSG00000169994.19	chr2	protein_coding	MYO7B	662.059	0.741393	0.202175	3.66708	0.000245338	0.0181084	298
ENSG00000228623.6	chr9	transcribed_unprocessed_pseudogene	ZNF883	52.3406	1.21913	0.332524	3.6663	0.00024609	0.0181084	299
ENSG00000100979.15	chr20	protein_coding	PLTP	4023.81	2.05805	0.562205	3.66068	0.00025155	0.0184313	300
ENSG00000197822.12	chr5	protein_coding	OCLN	165.057	-2.21288	0.605271	-3.65601	0.000256167	0.018707	301
ENSG00000255833.2	chr5	protein_coding	TIFAB	138.942	-1.54943	0.424624	-3.64895	0.00026331	0.0191648	302
ENSG00000092853.14	chr1	protein_coding	CLSPN	116.196	-0.867264	0.238068	-3.64292	0.000269561	0.0195548	303
ENSG00000233009.1	chr13	lncRNA	NALCN-AS1	18.3809	2.93672	0.806739	3.64024	0.000272383	0.0196943	304
ENSG00000164056.11	chr4	protein_coding	SPRY1	404.352	1.30895	0.359988	3.6361	0.000276799	0.0198823	305
ENSG00000169418.10	chr1	protein_coding	NPR1	13.3352	-2.07952	0.571848	-3.6365	0.000276371	0.0198823	306
ENSG00000137976.8	chr1	protein_coding	DNASE2B	1123.42	-1.16719	0.321094	-3.63505	0.000277932	0.0198984	307
ENSG00000035403.18	chr10	protein_coding	VCL	1231.88	-0.584876	0.161096	-3.6306	0.000282768	0.0201787	308
ENSG00000137727.13	chr11	protein_coding	ARHGAP20	10.8095	-1.82794	0.503888	-3.62766	0.000285997	0.0203429	309
ENSG00000111275.13	chr12	protein_coding	ALDH2	33381.8	0.801602	0.221601	3.61733	0.00029766	0.021104	310
ENSG00000145545.12	chr5	protein_coding	SRD5A1	264.808	-0.585416	0.162006	-3.61355	0.000302036	0.0213452	311
ENSG00000245468.4	chr4	lncRNA	LINC02447	9.70552	-3.11498	0.863472	-3.6075	0.000309158	0.0217783	312
ENSG00000135253.15	chr7	protein_coding	KCP	182.039	-1.83675	0.510235	-3.59982	0.000318441	0.0223603	313
ENSG00000137801.11	chr15	protein_coding	THBS1	16567.4	-1.43175	0.39825	-3.59511	0.000324255	0.0226902	314
ENSG00000236985.1	chr20	lncRNA	RP5-1195D24.1	2.11352	4.14758	1.15392	3.59434	0.000325211	0.0226902	315
ENSG00000102290.23	chrX	protein_coding	PCDH11X	8.32235	1.94224	0.540794	3.59146	0.000328831	0.0227622	316
ENSG00000170054.16	chr14	protein_coding	SERPINA9	161.852	2.89035	0.804878	3.59104	0.000329361	0.0227622	317
ENSG00000285446.1	chr6	protein_coding	RP1-93H18.7	11.6868	-6.67698	1.8592	-3.59132	0.000329008	0.0227622	318
ENSG00000153885.15	chr19	protein_coding	KCTD15	91.4024	-1.51808	0.422992	-3.58892	0.000332054	0.0228734	319
ENSG00000226281.4	chr6	lncRNA	RP1-80N2.2	40.6118	-2.1451	0.597833	-3.58813	0.000333057	0.0228734	320
ENSG00000128039.13	chr4	protein_coding	SRD5A3	923.092	-0.669436	0.186684	-3.58593	0.000335876	0.0229949	321
ENSG00000141968.8	chr19	protein_coding	VAV1	4929.84	0.748015	0.208846	3.58165	0.000341426	0.0233021	322
ENSG00000181126.13	chr6	transcribed_unprocessed_pseudogene	HLA-V	200.625	3.0546	0.854073	3.57651	0.000348211	0.0236913	323
ENSG00000266338.6	chr1	protein_coding	NBPF15	726.923	0.683163	0.191187	3.57327	0.000352552	0.0239124	324
ENSG00000028116.18	chr2	protein_coding	VRK2	1836.42	-0.825247	0.231194	-3.56951	0.000357654	0.0241836	325
ENSG00000050405.13	chr12	protein_coding	LIMA1	2449.02	0.823877	0.230966	3.5671	0.000360957	0.0243318	326
ENSG00000055118.17	chr7	protein_coding	KCNH2	7.72229	-3.25875	0.91402	-3.5653	0.000363447	0.0244245	327
ENSG00000197183.14	chr20	protein_coding	NOL4L	588.691	0.75938	0.21306	3.56415	0.000365036	0.0244563	328
ENSG00000088538.13	chr3	protein_coding	DOCK3	233.905	-1.14313	0.32115	-3.5595	0.000371569	0.0248181	329
ENSG00000243155.1	chr1	lncRNA	RP11-46A10.5	112.379	0.807103	0.227218	3.5521	0.000382164	0.0254482	330
ENSG00000112115.7	chr6	protein_coding	IL17A	8.62912	3.38782	0.956408	3.54224	0.000396748	0.0263392	331
ENSG00000040531.16	chr17	protein_coding	CTNS	1285.23	-0.614419	0.173798	-3.53526	0.000407382	0.0269635	332
ENSG00000144476.6	chr2	protein_coding	ACKR3	2538.97	1.22538	0.346917	3.53221	0.000412106	0.0271124	333
ENSG00000186767.7	chrX	protein_coding	SPIN4	41.4943	-0.95566	0.270542	-3.53239	0.000411823	0.0271124	334
ENSG00000137672.13	chr11	protein_coding	TRPC6	325.34	1.30594	0.369976	3.52979	0.000415895	0.0271419	335
ENSG00000156110.15	chr10	protein_coding	ADK	484.751	-0.91729	0.25993	-3.52899	0.000417151	0.0271419	336
ENSG00000187498.16	chr13	protein_coding	COL4A1	16.4164	-3.30151	0.935055	-3.53082	0.00041428	0.0271419	337
ENSG00000241081.1	chr14	processed_pseudogene	RPL22P2	4.70949	-2.19707	0.622618	-3.52876	0.000417511	0.0271419	338
ENSG00000124785.9	chr6	protein_coding	NRN1	12.1309	-2.64175	0.748856	-3.52771	0.000419173	0.0271693	339
ENSG00000279174.1	chr17	TEC	RP11-1099M24.9	2.17872	-3.79451	1.07761	-3.52122	0.000429573	0.0277613	340
ENSG00000230454.1	chr3	lncRNA	U73166.2	37.3843	1.55282	0.441366	3.51821	0.000434465	0.0279949	341
ENSG00000258227.7	chr7	protein_coding	CLEC5A	3902.75	-1.37414	0.391208	-3.51254	0.000443845	0.0285154	342
ENSG00000271121.2	chr1	processed_pseudogene	NUDT4P2	88.2615	-0.943313	0.268637	-3.51148	0.000445623	0.0285459	343
ENSG00000226950.8	chr4	lncRNA	DANCR	140.653	-0.696943	0.198632	-3.50872	0.000450266	0.0287592	344
ENSG00000165457.14	chr11	protein_coding	FOLR2	344.856	0.974126	0.277728	3.50749	0.000452359	0.0288089	345
ENSG00000116675.16	chr1	protein_coding	DNAJC6	476.261	-1.30085	0.371033	-3.50602	0.000454857	0.0288841	346
ENSG00000135482.7	chr12	protein_coding	ZC3H10	380.044	-0.739639	0.211284	-3.50068	0.000464067	0.0292149	347
ENSG00000154822.18	chr3	protein_coding	PLCL2	548.459	0.545043	0.155647	3.50179	0.000462137	0.0292149	348
ENSG00000173714.8	chr17	protein_coding	WFIKKN2	100.041	-2.0004	0.571359	-3.50113	0.000463288	0.0292149	349
ENSG00000143878.10	chr2	protein_coding	RHOB	10300.5	0.732888	0.209411	3.49975	0.000465691	0.0292331	350
ENSG00000163554.15	chr1	protein_coding	SPTA1	30.1934	-2.45278	0.7012	-3.49798	0.000468794	0.0293439	351
ENSG00000137824.16	chr15	protein_coding	RMDN3	11436.7	0.761665	0.217887	3.49568	0.000472854	0.0295137	352
ENSG00000267288.2	chr17	lncRNA	RP13-890H12.2	25.0002	2.28224	0.654927	3.48472	0.00049265	0.0306618	353
ENSG00000151726.15	chr4	protein_coding	ACSL1	32376.1	0.690321	0.198371	3.47995	0.0005015	0.0311243	354
ENSG00000214174.8	chr17	transcribed_unprocessed_pseudogene	AMZ2P1	681.442	0.783375	0.22516	3.47919	0.000502932	0.031125	355
ENSG00000198901.14	chr15	protein_coding	PRC1	180.268	-0.833328	0.239781	-3.47537	0.000510142	0.0314823	356
ENSG00000155962.13	chrX	protein_coding	CLIC2	641.068	0.559651	0.161178	3.47226	0.000516099	0.0317177	357
ENSG00000174080.12	chr11	protein_coding	CTSF	518.54	0.987746	0.2845	3.47187	0.000516853	0.0317177	358
ENSG00000137869.15	chr15	protein_coding	CYP19A1	21.3341	-2.25925	0.651023	-3.4703	0.000519882	0.0317369	359
ENSG00000272625.1	chr18	lncRNA	RP11-737O24.5	76.9291	0.713311	0.205553	3.4702	0.000520063	0.0317369	360
ENSG00000278540.5	chr17	protein_coding	ACACA	509.036	-0.585395	0.168832	-3.46732	0.000525683	0.0319907	361
ENSG00000115525.18	chr2	protein_coding	ST3GAL5	1039.53	-0.602066	0.173785	-3.46443	0.000531349	0.0321569	362
ENSG00000173599.15	chr11	protein_coding	PC	730.887	-0.636027	0.18358	-3.46457	0.00053107	0.0321569	363
ENSG00000104687.14	chr8	protein_coding	GSR	2882.92	-0.588748	0.170058	-3.46205	0.000536079	0.0323538	364
ENSG00000135698.10	chr16	protein_coding	MPHOSPH6	1310.36	-0.525934	0.151984	-3.46046	0.000539263	0.0324565	365
ENSG00000146070.17	chr6	protein_coding	PLA2G7	2956.32	-1.59126	0.460549	-3.45513	0.00055002	0.0330133	366
ENSG00000169016.17	chr2	protein_coding	E2F6	562.36	-0.339292	0.098226	-3.4542	0.000551932	0.0330375	367
ENSG00000166173.11	chr15	protein_coding	LARP6	11.1771	2.13965	0.61976	3.45239	0.000555641	0.0330788	368
ENSG00000258679.1	chr12	transcribed_processed_pseudogene	RP11-74M13.4	6.99442	1.69218	0.490129	3.45252	0.00055537	0.0330788	369
ENSG00000138756.19	chr4	protein_coding	BMP2K	2161.13	0.553289	0.160347	3.45058	0.000559388	0.0332116	370
ENSG00000198729.5	chr6	protein_coding	PPP1R14C	66.019	-1.20864	0.350748	-3.4459	0.000569153	0.0337	371
ENSG00000287425.1	chr11	lncRNA	RP11-167N4.8	12.0395	1.48035	0.429723	3.4449	0.000571277	0.0337346	372
ENSG00000273763.2	chr2	transcribed_processed_pseudogene	RP11-420C9.1	4.35348	-3.29081	0.955578	-3.44378	0.000573633	0.0337827	373
ENSG00000169499.15	chr8	protein_coding	PLEKHA2	2569.26	0.499341	0.145094	3.4415	0.000578489	0.0339773	374
ENSG00000101331.17	chr20	protein_coding	CCM2L	21.2344	2.22242	0.646222	3.4391	0.000583653	0.0340978	375
ENSG00000271303.2	chr20	protein_coding	SRXN1	4483.83	-0.828959	0.240995	-3.43973	0.0005823	0.0340978	376
ENSG00000160180.17	chr21	protein_coding	TFF3	57.1256	-2.5879	0.753377	-3.43507	0.000592403	0.0344889	377
ENSG00000275718.2	chr17	protein_coding	CCL15	93.3015	2.20065	0.640734	3.43457	0.000593497	0.0344889	378
ENSG00000075391.17	chr1	protein_coding	RASAL2	1999.25	-0.624725	0.181961	-3.43329	0.000596298	0.0345601	379
ENSG00000126561.18	chr17	protein_coding	STAT5A	4720.6	0.375114	0.109304	3.43183	0.000599519	0.0346551	380
ENSG00000026297.17	chr6	protein_coding	RNASET2	6345.15	0.588224	0.171561	3.42866	0.00060656	0.0349698	381
ENSG00000186567.13	chr19	protein_coding	CEACAM19	163.414	1.19164	0.347808	3.42613	0.000612248	0.0351399	382
ENSG00000253982.2	chr8	lncRNA	CTD-2336O2.1	574.853	-0.707808	0.206604	-3.42592	0.000612719	0.0351399	383
ENSG00000152270.9	chr11	protein_coding	PDE3B	1012.32	-0.676467	0.197557	-3.42416	0.000616698	0.0352758	384
ENSG00000128595.17	chr7	protein_coding	CALU	5124.48	-0.471192	0.137668	-3.42266	0.000620115	0.0353789	385
ENSG00000171621.14	chr1	protein_coding	SPSB1	445.677	-1.24732	0.364609	-3.42098	0.000623955	0.035495	386
ENSG00000278709.2	chr20	lncRNA	NKILA	17.6585	1.38083	0.40371	3.42036	0.000625392	0.035495	387
ENSG00000204472.13	chr6	protein_coding	AIF1	11578.9	0.499962	0.146252	3.41849	0.000629697	0.035647	388
ENSG00000141665.13	chr18	protein_coding	FBXO15	23.2194	-2.1276	0.623149	-3.41428	0.000639517	0.0361096	389
ENSG00000255823.5	chr11	protein_coding	MTRNR2L8	28.4262	-4.45161	1.30498	-3.41125	0.000646664	0.0364193	390
ENSG00000248503.2	chrX	transcribed_processed_pseudogene	RP5-1000K24.2	38.4605	0.86804	0.254719	3.40783	0.000654816	0.0367839	391
ENSG00000176659.9	chr20	lncRNA	C20orf197	11.0613	2.28082	0.669829	3.40507	0.000661463	0.0370623	392
ENSG00000287087.1	chr5	lncRNA	CTD-2081C10.8	9.21932	1.94325	0.57088	3.40395	0.000664181	0.0371196	393
ENSG00000165480.16	chr13	protein_coding	SKA3	29.909	-1.42525	0.419869	-3.39451	0.00068751	0.0381938	394
ENSG00000171227.7	chr2	protein_coding	TMEM37	147.57	1.67205	0.492558	3.39462	0.000687251	0.0381938	395
ENSG00000172819.17	chr12	protein_coding	RARG	248.582	-1.06673	0.314294	-3.39407	0.000688633	0.0381938	396
ENSG00000167286.10	chr11	protein_coding	CD3D	158.448	1.0432	0.307631	3.39107	0.000696209	0.0385165	397
ENSG00000083307.12	chr8	protein_coding	GRHL2	14.3384	-3.53015	1.04199	-3.3879	0.000704299	0.0387417	398
ENSG00000139626.16	chr12	protein_coding	ITGB7	1151.09	-0.941495	0.277896	-3.38793	0.000704213	0.0387417	399
ENSG00000258819.2	chr14	lncRNA	LINC02289	113.688	1.94896	0.575356	3.3874	0.000705583	0.0387417	400
ENSG00000139687.16	chr13	protein_coding	RB1	1391.51	-0.533462	0.157868	-3.37917	0.000727038	0.0398199	401
ENSG00000135823.14	chr1	protein_coding	STX6	1845.45	0.333468	0.0987797	3.37588	0.000735808	0.0400997	402
ENSG00000138162.19	chr10	protein_coding	TACC2	48.4897	-1.76467	0.522698	-3.37608	0.000735269	0.0400997	403
ENSG00000168546.11	chr8	protein_coding	GFRA2	153.111	-1.50466	0.446091	-3.373	0.000743546	0.0403208	404
ENSG00000171700.14	chr20	protein_coding	RGS19	2508.03	0.406926	0.120631	3.37331	0.000742707	0.0403208	405
ENSG00000130475.14	chr19	protein_coding	FCHO1	545.5	0.617973	0.183414	3.36928	0.000753661	0.0407684	406
ENSG00000112799.9	chr6	protein_coding	LY86	3320.35	0.891117	0.26492	3.36372	0.000768986	0.0413604	407
ENSG00000150337.14	chr1	protein_coding	FCGR1A	9899	0.466874	0.138763	3.36455	0.000766689	0.0413604	408
ENSG00000151693.11	chr2	protein_coding	ASAP2	50.6259	-1.74554	0.519001	-3.36326	0.000770268	0.0413604	409
ENSG00000122378.14	chr10	protein_coding	PRXL2A	546.29	-1.12664	0.335132	-3.36179	0.000774379	0.0414794	410
ENSG00000119888.11	chr2	protein_coding	EPCAM	12.7819	-2.58385	0.77004	-3.35547	0.000792292	0.0422846	411
ENSG00000121858.11	chr3	protein_coding	TNFSF10	845.517	1.24856	0.372133	3.35513	0.00079327	0.0422846	412
ENSG00000017483.15	chrX	protein_coding	SLC38A5	39.682	-1.80148	0.537447	-3.35192	0.000802538	0.0425769	413
ENSG00000123143.13	chr19	protein_coding	PKN1	2597.64	0.428121	0.127751	3.35121	0.000804585	0.0425769	414
ENSG00000185215.11	chr14	protein_coding	TNFAIP2	34610.6	0.657024	0.196035	3.35157	0.00080356	0.0425769	415
ENSG00000102893.16	chr16	protein_coding	PHKB	1705.73	-0.355257	0.106032	-3.35046	0.000806782	0.0425903	416
ENSG00000250696.5	chr4	lncRNA	RP11-704M14.1	3.12103	-5.26078	1.57205	-3.34644	0.000818568	0.0431086	417
ENSG00000267688.1	chr19	lncRNA	AC005262.2	3.21415	-3.0145	0.901039	-3.34558	0.000821103	0.0431384	418
ENSG00000166710.21	chr15	protein_coding	B2M	232159	0.419311	0.125531	3.34029	0.000836906	0.0438635	419
ENSG00000123595.8	chrX	protein_coding	RAB9A	1175.71	-0.399106	0.119527	-3.33905	0.000840661	0.0439552	420
ENSG00000135298.15	chr6	protein_coding	ADGRB3	2.83671	3.98621	1.19696	3.33028	0.000867589	0.0452551	421
ENSG00000100479.13	chr14	protein_coding	POLE2	24.1408	-1.12465	0.337804	-3.3293	0.000870632	0.045306	422
ENSG00000151575.14	chr15	protein_coding	TEX9	18.2796	1.55643	0.467743	3.32754	0.000876166	0.0453784	423
ENSG00000232586.1	chr1	lncRNA	KIAA1614-AS1	78.2354	0.769473	0.231216	3.32794	0.000874904	0.0453784	424
ENSG00000152413.15	chr5	protein_coding	HOMER1	135.289	-1.06735	0.321513	-3.31976	0.000900943	0.0465515	425
ENSG00000058668.15	chr1	protein_coding	ATP2B4	1647.01	0.909226	0.274208	3.31582	0.000913734	0.0469908	426
ENSG00000130816.17	chr19	protein_coding	DNMT1	2624.19	-0.656435	0.197947	-3.31622	0.000912448	0.0469908	427
ENSG00000187994.14	chr19	protein_coding	RINL	307.131	0.603552	0.182528	3.30663	0.000944253	0.0482207	428
ENSG00000211673.2	chr22	IG_V_gene	IGLV3-1	8.53908	4.90862	1.48433	3.30695	0.000943162	0.0482207	429
ENSG00000239445.6	chr3	lncRNA	ST3GAL6-AS1	89.2311	-1.03524	0.313	-3.30746	0.000941464	0.0482207	430
ENSG00000166188.3	chr16	protein_coding	ZNF319	501.91	0.520031	0.157472	3.30237	0.000958707	0.048845	431
ENSG00000144130.11	chr2	protein_coding	NT5DC4	45.364	1.78653	0.541171	3.30123	0.000962632	0.0489312	432
ENSG00000167552.15	chr12	protein_coding	TUBA1A	11740.7	0.623663	0.189075	3.29849	0.000972062	0.0489562	433
ENSG00000169679.15	chr2	protein_coding	BUB1	133.209	-0.949871	0.287904	-3.29927	0.000969382	0.0489562	434
ENSG00000185189.18	chr8	protein_coding	NRBP2	634.392	0.46394	0.140633	3.29894	0.000970497	0.0489562	435
ENSG00000242265.6	chr7	protein_coding	PEG10	5.04536	-3.5107	1.06414	-3.2991	0.000969964	0.0489562	436
ENSG00000244921.2	chr5	processed_pseudogene	MTCYBP18	2.94327	-4.73343	1.43546	-3.29749	0.000975522	0.0490177	437
ENSG00000109762.16	chr4	protein_coding	SNX25	109.941	0.789724	0.239742	3.29406	0.000987524	0.0495072	438
ENSG00000079112.10	chr8	protein_coding	CDH17	10.1329	-2.13545	0.648979	-3.29048	0.00100016	0.0500264	439
ENSG00000121152.10	chr2	protein_coding	NCAPH	74.9031	-1.33802	0.407263	-3.2854	0.00101837	0.0507132	440
ENSG00000179627.10	chr14	protein_coding	ZBTB42	147.372	0.428316	0.130371	3.28536	0.00101852	0.0507132	441
ENSG00000224809.2	chr9	processed_pseudogene	BEND3P2	4.79918	-2.9312	0.892404	-3.28462	0.00102121	0.0507319	442
ENSG00000173156.7	chr11	protein_coding	RHOD	79.4463	-1.49264	0.454728	-3.28248	0.001029	0.0510028	443
ENSG00000187017.17	chr1	protein_coding	ESPN	20.202	-1.4805	0.451192	-3.2813	0.00103328	0.0510997	444
ENSG00000169122.11	chr8	protein_coding	FAM110B	257.558	0.865876	0.26419	3.27748	0.00104738	0.0516801	445
ENSG00000105205.7	chr19	protein_coding	CLC	69.7716	-2.26177	0.690406	-3.276	0.00105287	0.0517132	446
ENSG00000127418.15	chr4	protein_coding	FGFRL1	716.809	-0.5995	0.183031	-3.2754	0.00105513	0.0517132	447
ENSG00000167083.7	chr17	protein_coding	GNGT2	476.203	-0.727617	0.22208	-3.27637	0.00105151	0.0517132	448
ENSG00000004468.13	chr4	protein_coding	CD38	159.804	1.16055	0.354424	3.27446	0.00105865	0.0517701	449
ENSG00000147164.12	chrX	protein_coding	SNX12	1315.65	-0.303187	0.0926121	-3.27373	0.00106138	0.0517879	450
ENSG00000074410.14	chr15	protein_coding	CA12	62.6117	2.05487	0.628164	3.27123	0.0010708	0.0521315	451
ENSG00000130881.14	chr19	protein_coding	LRP3	79.4918	-1.25996	0.385413	-3.26911	0.00107885	0.0524067	452
ENSG00000053438.11	chr20	protein_coding	NNAT	14.5848	-1.86326	0.570918	-3.26362	0.00109997	0.0533144	453
ENSG00000170160.17	chr17	protein_coding	CCDC144A	58.6898	1.4015	0.42961	3.26226	0.00110527	0.0534532	454
ENSG00000287311.1	chr12	lncRNA	RP13-86N24.1	7.5478	2.03585	0.624224	3.26141	0.00110861	0.0534965	455
ENSG00000172869.15	chr5	protein_coding	DMXL1	960.049	-0.650539	0.199532	-3.26032	0.00111287	0.0535842	456
ENSG00000138135.7	chr10	protein_coding	CH25H	33.9381	2.12749	0.652898	3.25854	0.00111989	0.0538038	457
ENSG00000066697.15	chr9	protein_coding	MSANTD3	330.295	-0.632246	0.19428	-3.25431	0.0011367	0.0543733	458
ENSG00000110799.14	chr12	protein_coding	VWF	184.505	-1.21273	0.372653	-3.2543	0.00113671	0.0543733	459
ENSG00000130812.11	chr19	protein_coding	ANGPTL6	54.4168	-1.52835	0.470642	-3.24737	0.00116479	0.0551696	460
ENSG00000140939.14	chr16	protein_coding	NOL3	84.9739	-1.02815	0.316639	-3.24708	0.00116595	0.0551696	461
ENSG00000163736.4	chr4	protein_coding	PPBP	121.688	-2.28407	0.703154	-3.24833	0.00116085	0.0551696	462
ENSG00000177706.9	chr7	protein_coding	FAM20C	2974.54	-0.705064	0.21702	-3.24884	0.00115877	0.0551696	463
ENSG00000274508.1	chr16	lncRNA	RP11-212I21.5	99.9031	1.69008	0.520424	3.2475	0.00116422	0.0551696	464
ENSG00000064651.14	chr5	protein_coding	SLC12A2	147.526	-1.02542	0.316195	-3.24301	0.00118273	0.0558432	465
ENSG00000076706.17	chr11	protein_coding	MCAM	19.737	2.5746	0.794083	3.24223	0.00118599	0.0558766	466
ENSG00000091490.11	chr4	protein_coding	SEL1L3	2524.88	-0.557294	0.172077	-3.23863	0.00120107	0.0564659	467
ENSG00000102547.19	chr13	protein_coding	CAB39L	274.54	-0.899102	0.277962	-3.23462	0.00121804	0.0571407	468
ENSG00000168268.11	chr3	protein_coding	NT5DC2	112.93	-1.29831	0.401521	-3.23348	0.00122291	0.0572466	469
ENSG00000106686.17	chr9	protein_coding	SPATA6L	13.0624	-2.6167	0.810093	-3.23012	0.00123737	0.0576773	470
ENSG00000184515.11	chrX	protein_coding	BEX5	17.26	1.76701	0.547008	3.23033	0.00123649	0.0576773	471
ENSG00000276855.1	chr17	lncRNA	CTD-3157E16.2	20.5225	1.36187	0.421744	3.22915	0.00124159	0.0577511	472
ENSG00000079616.13	chr16	protein_coding	KIF22	470.006	-0.570341	0.176684	-3.22802	0.0012465	0.0577768	473
ENSG00000243799.1	chr3	lncRNA	PEX5L-AS1	2.27565	-3.18408	0.986451	-3.22781	0.00124742	0.0577768	474
ENSG00000249628.3	chr12	lncRNA	LINC00942	2.30525	-3.63236	1.12586	-3.2263	0.00125403	0.0579606	475
ENSG00000126264.10	chr19	protein_coding	HCST	2445.71	-0.660681	0.205049	-3.22207	0.00127269	0.0583307	476
ENSG00000149212.12	chr11	protein_coding	SESN3	339.431	0.52748	0.163658	3.22306	0.00126831	0.0583307	477
ENSG00000182359.15	chr11	protein_coding	KBTBD3	48.1526	-1.29379	0.401347	-3.22362	0.00126581	0.0583307	478
ENSG00000198744.5	chr1	unprocessed_pseudogene	MTCO3P12	20.3032	-1.42716	0.442862	-3.22259	0.00127037	0.0583307	479
ENSG00000230910.4	chr6	lncRNA	RP3-525N10.2	16.9661	2.11312	0.656246	3.22	0.00128189	0.0586299	480
ENSG00000083454.22	chr17	protein_coding	P2RX5	111.349	-1.07108	0.33289	-3.21752	0.00129305	0.0587346	481
ENSG00000135549.15	chr6	protein_coding	PKIB	114.724	-1.40206	0.435882	-3.21662	0.00129711	0.0587346	482
ENSG00000140479.18	chr15	protein_coding	PCSK6	64.6245	-1.67325	0.520189	-3.21661	0.00129713	0.0587346	483
ENSG00000186638.17	chr9	protein_coding	KIF24	54.8388	-0.786686	0.244577	-3.21651	0.00129759	0.0587346	484
ENSG00000248714.7	chr17	lncRNA	RP11-1079K10.3	17.8959	-2.77038	0.861095	-3.21727	0.00129416	0.0587346	485
ENSG00000157404.16	chr4	protein_coding	KIT	39.6387	-1.84076	0.572556	-3.21499	0.00130447	0.0588031	486
ENSG00000258967.1	chr14	processed_pseudogene	HMGN1P3	9.77143	-2.63751	0.82032	-3.21523	0.00130342	0.0588031	487
ENSG00000108309.14	chr17	protein_coding	RUNDC3A	28.8623	1.18476	0.368774	3.21269	0.00131498	0.0591553	488
ENSG00000145386.11	chr4	protein_coding	CCNA2	67.1085	-0.735299	0.229184	-3.20834	0.00133503	0.0598347	489
ENSG00000258859.1	chr14	lncRNA	LINC02296	13.2035	2.81642	0.877873	3.20823	0.00133555	0.0598347	490
ENSG00000157654.19	chr9	protein_coding	PALM2AKAP2	841.095	-1.14696	0.357676	-3.20671	0.00134263	0.0600294	491
ENSG00000061273.18	chr12	protein_coding	HDAC7	1050.6	0.801408	0.250195	3.20314	0.00135939	0.0604088	492
ENSG00000136059.15	chr3	protein_coding	VILL	277.644	0.723955	0.226012	3.20317	0.00135923	0.0604088	493
ENSG00000275183.2	chr19	protein_coding	LENG9	94.2079	0.692139	0.216037	3.2038	0.00135627	0.0604088	494
ENSG00000102312.24	chrX	protein_coding	PORCN	220.926	-0.649083	0.202723	-3.20183	0.00136556	0.0605603	495
ENSG00000068438.15	chrX	protein_coding	FTSJ1	854.253	-0.349078	0.109077	-3.20029	0.00137288	0.0607619	496
ENSG00000145506.14	chr5	protein_coding	NKD2	2.39838	-4.25612	1.33124	-3.19711	0.00138814	0.0613133	497
ENSG00000137804.14	chr15	protein_coding	NUSAP1	314.551	-0.796277	0.249205	-3.19527	0.00139702	0.0615023	498
ENSG00000147642.17	chr8	protein_coding	SYBU	8.40861	-3.21941	1.00789	-3.19421	0.00140212	0.0615023	499
ENSG00000171522.6	chr5	protein_coding	PTGER4	4037.08	0.725892	0.227316	3.19332	0.00140646	0.0615023	500
ENSG00000185133.14	chr22	protein_coding	INPP5J	43.5213	1.45297	0.454761	3.19502	0.00139823	0.0615023	501
ENSG00000248187.1	chr4	lncRNA	RP11-184M15.1	8.64717	-3.0106	0.942655	-3.19375	0.00140438	0.0615023	502
ENSG00000104432.14	chr8	protein_coding	IL7	63.215	1.41129	0.442092	3.19231	0.00141141	0.0615961	503
ENSG00000150782.12	chr11	protein_coding	IL18	1577.7	0.640782	0.200934	3.18902	0.00142754	0.0621758	504
ENSG00000115602.17	chr2	protein_coding	IL1RL1	52.0042	-2.14899	0.674169	-3.18761	0.00143453	0.0622331	505
ENSG00000170128.5	chr1	protein_coding	GPR25	3.58416	3.55061	1.11379	3.18787	0.00143323	0.0622331	506
ENSG00000104921.15	chr19	protein_coding	FCER2	121.776	-2.32118	0.728341	-3.18694	0.00143786	0.0622544	507
ENSG00000078177.14	chr4	protein_coding	N4BP2	300.182	-0.61794	0.194009	-3.18511	0.00144698	0.0625257	508
ENSG00000128000.17	chr19	protein_coding	ZNF780B	251.605	0.898812	0.282255	3.18439	0.00145059	0.0625582	509
ENSG00000067057.18	chr10	protein_coding	PFKP	2014.53	-0.598784	0.188081	-3.18366	0.00145426	0.0625931	510
ENSG00000154027.19	chr1	protein_coding	AK5	6.65476	3.18397	1.00031	3.183	0.00145758	0.0626132	511
ENSG00000278546.1	chr17	lncRNA	RP1-41C23.4	3.87209	2.85792	0.898164	3.18196	0.00146281	0.0627147	512
ENSG00000232611.1	chrX	lncRNA	RP11-1114A5.4	23.2747	1.00448	0.315815	3.18059	0.00146977	0.06289	513
ENSG00000147041.12	chrX	protein_coding	SYTL5	9.29923	-2.97862	0.937408	-3.17751	0.00148548	0.0634383	514
ENSG00000213699.9	chr2	protein_coding	SLC35F6	2186.28	0.422798	0.133109	3.17633	0.00149152	0.0635725	515
ENSG00000148840.11	chr10	protein_coding	PPRC1	1530.92	0.384235	0.121134	3.17197	0.00151408	0.0644085	516
ENSG00000206562.12	chr3	protein_coding	METTL6	310.583	0.419349	0.13233	3.16896	0.00152988	0.0649546	517
ENSG00000167103.12	chr9	protein_coding	PIP5KL1	18.9174	-1.46542	0.462948	-3.16541	0.00154865	0.0656243	518
ENSG00000204789.4	chr6	processed_pseudogene	ZNF204P	9.85721	2.12813	0.673157	3.16141	0.00157006	0.0664034	519
ENSG00000265531.3	chr1	unprocessed_pseudogene	FCGR1CP	911.092	0.812293	0.25712	3.1592	0.001582	0.0667794	520
ENSG00000179593.16	chr17	protein_coding	ALOX15B	71.9065	-1.7597	0.557894	-3.15418	0.00160949	0.0676788	521
ENSG00000274752.1	chr7	TR_V_gene	TRBV12-3	5.20656	2.53712	0.804269	3.15457	0.00160734	0.0676788	522
ENSG00000120899.18	chr8	protein_coding	PTK2B	6161.04	0.4579	0.14527	3.15205	0.00162126	0.0679132	523
ENSG00000171467.16	chr6	protein_coding	ZNF318	973.592	-0.502274	0.159346	-3.15209	0.00162108	0.0679132	524
ENSG00000172046.19	chr3	protein_coding	USP19	1982.96	0.339978	0.107895	3.15101	0.00162709	0.0680272	525
ENSG00000227825.4	chr12	transcribed_processed_pseudogene	SLC9A7P1	117.895	1.09632	0.34814	3.14907	0.00163789	0.0682184	526
ENSG00000269405.7	chrX	protein_coding	NXF2	2.12656	-4.87406	1.54766	-3.1493	0.0016366	0.0682184	527
ENSG00000135945.10	chr2	protein_coding	REV1	1019.11	0.365564	0.116108	3.14848	0.00164123	0.0682278	528
ENSG00000141096.6	chr16	protein_coding	DPEP3	39.4577	1.7429	0.553872	3.14676	0.00165089	0.0684996	529
ENSG00000134531.10	chr12	protein_coding	EMP1	10931.5	-1.32045	0.419928	-3.14446	0.00166392	0.0689096	530
ENSG00000136250.12	chr7	protein_coding	AOAH	1832.87	0.86361	0.274714	3.14367	0.00166846	0.0689673	531
ENSG00000174705.13	chr5	protein_coding	SH3PXD2B	3110.94	-0.955002	0.304042	-3.14102	0.00168359	0.0694614	532
ENSG00000244151.1	chr7	lncRNA	RP11-148K1.12	5.89451	2.13033	0.678354	3.14044	0.00168696	0.0694696	533
ENSG00000205726.15	chr21	protein_coding	ITSN1	673.646	0.827547	0.263609	3.1393	0.00169353	0.0694792	534
ENSG00000215252.12	chr15	protein_coding	GOLGA8B	1502.84	0.771699	0.245784	3.13974	0.00169096	0.0694792	535
ENSG00000281706.3	chr6	lncRNA	LINC01012	11.865	1.85865	0.593159	3.13348	0.00172746	0.0706066	536
ENSG00000287389.1	chr4	lncRNA	AC007106.2	4.9169	1.94334	0.620155	3.13363	0.00172657	0.0706066	537
ENSG00000119771.15	chr2	protein_coding	KLHL29	651.651	0.814292	0.259934	3.13268	0.00173217	0.0706672	538
ENSG00000102178.13	chrX	protein_coding	UBL4A	742.513	-0.460659	0.147156	-3.1304	0.00174566	0.0709536	539
ENSG00000279092.1	chr15	TEC	RP11-1H8.5	9.00256	1.3729	0.438539	3.13062	0.00174438	0.0709536	540
ENSG00000101695.9	chr18	protein_coding	RNF125	175.672	0.841106	0.269092	3.12572	0.00177368	0.071826	541
ENSG00000249786.7	chr3	lncRNA	EAF1-AS1	4.75946	-3.07093	0.982426	-3.12586	0.00177286	0.071826	542
ENSG00000230943.3	chr6	lncRNA	LINC02541	23.3101	1.67319	0.535748	3.12309	0.00178966	0.0723391	543
ENSG00000124203.7	chr20	protein_coding	ZNF831	47.0463	1.48457	0.47568	3.12094	0.00180272	0.0725993	544
ENSG00000278982.1	chr10	TEC	RP5-1031D4.3	8.07779	-1.93304	0.619335	-3.12115	0.00180143	0.0725993	545
ENSG00000028277.21	chr19	protein_coding	POU2F2	740.121	1.14256	0.366334	3.11891	0.00181521	0.0729682	546
ENSG00000213626.13	chr2	protein_coding	LBH	122.453	1.1371	0.36483	3.11679	0.00182832	0.0733606	547
ENSG00000253522.6	chr5	lncRNA	MIR3142HG	179.044	1.10232	0.354067	3.11331	0.00185001	0.074095	548
ENSG00000263884.1	chr18	lncRNA	THOC1-DT	2.81782	2.64287	0.849144	3.1124	0.00185575	0.0741894	549
ENSG00000006747.15	chr7	protein_coding	SCIN	238.51	-1.66214	0.534675	-3.10869	0.0018792	0.0749902	550
ENSG00000092969.12	chr1	protein_coding	TGFB2	41.5388	-1.20179	0.3867	-3.1078	0.00188485	0.0750788	551
ENSG00000085514.16	chr7	protein_coding	PILRA	7898.45	0.391834	0.126238	3.10393	0.0019097	0.0759305	552
ENSG00000089723.10	chr14	protein_coding	OTUB2	134.609	-0.771305	0.248676	-3.10164	0.00192449	0.0759672	553
ENSG00000105559.12	chr19	protein_coding	PLEKHA4	117.247	1.06487	0.343173	3.103	0.0019157	0.0759672	554
ENSG00000149256.16	chr11	protein_coding	TENM4	109.986	1.83273	0.590763	3.10231	0.00192017	0.0759672	555
ENSG00000279141.4	chr9	lncRNA	LINC01451	38.2542	-1.71369	0.552507	-3.10166	0.00192439	0.0759672	556
ENSG00000122547.11	chr7	protein_coding	EEPD1	880.99	-0.948114	0.305783	-3.10061	0.00193122	0.0760956	557
ENSG00000102575.13	chr19	protein_coding	ACP5	44773.5	-0.662664	0.213803	-3.09942	0.00193901	0.0762655	558
ENSG00000129244.9	chr17	protein_coding	ATP1B2	10.3945	-2.42486	0.783016	-3.09682	0.00195612	0.0768003	559
ENSG00000051382.9	chr3	protein_coding	PIK3CB	1506.59	-0.348264	0.112564	-3.09392	0.0019753	0.0774148	560
ENSG00000232386.9	chr15	lncRNA	RP11-66B24.2	20.6365	1.13029	0.365475	3.09266	0.00198371	0.07753	561
ENSG00000242732.4	chrX	protein_coding	RTL5	425.9	-1.15116	0.372254	-3.09242	0.00198532	0.07753	562
ENSG00000142208.18	chr14	protein_coding	AKT1	5210.29	0.251554	0.0814133	3.08984	0.00200264	0.0780672	563
ENSG00000123360.12	chr12	protein_coding	PDE1B	1977.04	0.664303	0.215089	3.08851	0.00201163	0.0782785	564
ENSG00000163075.13	chr2	protein_coding	CFAP221	15.6374	-3.33973	1.08181	-3.08717	0.00202073	0.0784933	565
ENSG00000133063.16	chr1	protein_coding	CHIT1	1178.78	-2.54343	0.824127	-3.08621	0.00202725	0.0786072	566
ENSG00000143375.15	chr1	protein_coding	CGN	65.6909	-2.14383	0.695009	-3.08461	0.00203822	0.0788927	567
ENSG00000109943.9	chr11	protein_coding	CRTAM	855.837	-0.748312	0.242771	-3.08238	0.00205356	0.0793462	568
ENSG00000287701.1	chr5	lncRNA	CTD-2503O16.5	3.68389	2.6215	0.851162	3.07991	0.00207066	0.0798661	569
ENSG00000134317.18	chr2	protein_coding	GRHL1	381.08	-1.24829	0.405626	-3.07744	0.00208789	0.0802484	570
ENSG00000160683.5	chr11	protein_coding	CXCR5	55.0803	-1.24978	0.406056	-3.07785	0.00208501	0.0802484	571
ENSG00000230387.4	chr20	lncRNA	RP4-737E23.7	31.3195	-2.61187	0.849056	-3.07621	0.00209653	0.0804392	572
ENSG00000163659.13	chr3	protein_coding	TIPARP	2722.71	-0.67378	0.219069	-3.07565	0.00210042	0.0804476	573
ENSG00000107625.14	chr10	protein_coding	DDX50	825.159	0.312733	0.101773	3.07284	0.0021203	0.0809844	574
ENSG00000284294.1	chr22	lncRNA	AC007326.11	11.1651	2.15185	0.700329	3.07263	0.00212183	0.0809844	575
ENSG00000075035.10	chr12	protein_coding	WSCD2	18.2443	2.76204	0.899657	3.0701	0.00213985	0.081401	576
ENSG00000117586.11	chr1	protein_coding	TNFSF4	51.1919	1.61778	0.526955	3.07006	0.00214018	0.081401	577
ENSG00000276070.5	chr17	protein_coding	CCL4L2	6933.87	1.51529	0.494093	3.06682	0.00216353	0.0821465	578
ENSG00000237943.7	chr10	lncRNA	PRKCQ-AS1	44.7815	1.44454	0.471107	3.06627	0.00216746	0.0821534	579
ENSG00000070087.14	chr3	protein_coding	PFN2	11.4727	-2.26051	0.737851	-3.06363	0.00218666	0.0823114	580
ENSG00000079335.20	chr1	protein_coding	CDC14A	161.173	0.738121	0.240857	3.06456	0.00217988	0.0823114	581
ENSG00000162599.17	chr1	protein_coding	NFIA	158.003	1.14621	0.374125	3.06371	0.00218607	0.0823114	582
ENSG00000164292.13	chr5	protein_coding	RHOBTB3	117.872	-1.26874	0.414088	-3.06394	0.00218444	0.0823114	583
ENSG00000153347.10	chr5	protein_coding	FAM81B	8.23031	-2.81288	0.918915	-3.06109	0.00220533	0.0828721	584
ENSG00000169762.17	chr4	protein_coding	TAPT1	537.058	-0.547904	0.179037	-3.06028	0.00221127	0.0829529	585
ENSG00000113068.10	chr5	protein_coding	PFDN1	1882.45	-0.423398	0.138479	-3.05749	0.00223199	0.0833758	586
ENSG00000204580.14	chr6	protein_coding	DDR1	176.944	-1.18481	0.387478	-3.05775	0.00223002	0.0833758	587
ENSG00000244479.7	chr7	lncRNA	OR2A1-AS1	105.779	-1.00302	0.328083	-3.05723	0.00223396	0.0833758	588
ENSG00000171992.13	chr5	protein_coding	SYNPO	97.9605	1.57104	0.514251	3.05501	0.00225052	0.0837899	589
ENSG00000271503.6	chr17	protein_coding	CCL5	527.814	1.31657	0.430995	3.05472	0.00225271	0.0837899	590
ENSG00000197063.11	chr17	protein_coding	MAFG	2817.3	-0.632391	0.20721	-3.05193	0.00227374	0.0844247	591
ENSG00000286535.1	chr8	lncRNA	CTD-3091F23.1	13.1427	1.59183	0.521665	3.05144	0.00227748	0.0844247	592
ENSG00000091428.18	chr2	protein_coding	RAPGEF4	3.56796	-2.95502	0.968667	-3.05061	0.00228378	0.0845152	593
ENSG00000152953.13	chr4	protein_coding	STK32B	20.3589	-1.83237	0.600798	-3.0499	0.00228914	0.0845709	594
ENSG00000143344.16	chr1	protein_coding	RGL1	1280.5	-1.38412	0.453915	-3.04929	0.00229382	0.0846011	595
ENSG00000111837.12	chr6	protein_coding	MAK	100.65	1.59157	0.522102	3.04838	0.00230077	0.0847146	596
ENSG00000115641.19	chr2	protein_coding	FHL2	73.7591	-2.02164	0.663526	-3.04682	0.00231278	0.0849951	597
ENSG00000241135.6	chr3	lncRNA	LINC00881	21.3633	-1.4288	0.469016	-3.04638	0.00231614	0.0849951	598
ENSG00000111907.21	chr6	protein_coding	TPD52L1	267.69	1.32933	0.436894	3.04269	0.00234476	0.0851693	599
ENSG00000122483.17	chr1	protein_coding	CCDC18	225.579	-0.674586	0.221811	-3.04126	0.00235588	0.0851693	600
ENSG00000123610.5	chr2	protein_coding	TNFAIP6	2426.07	1.17375	0.385918	3.04146	0.00235432	0.0851693	601
ENSG00000126337.14	chr17	protein_coding	KRT36	4.29048	2.04967	0.673535	3.04315	0.00234113	0.0851693	602
ENSG00000143786.8	chr1	protein_coding	CNIH3	47.0358	-0.906071	0.297887	-3.04166	0.00235276	0.0851693	603
ENSG00000166326.7	chr11	protein_coding	TRIM44	3665	-0.600592	0.197245	-3.04491	0.00232754	0.0851693	604
ENSG00000167536.14	chr17	protein_coding	DHRS13	509.572	1.72827	0.56814	3.04198	0.0023503	0.0851693	605
ENSG00000188015.10	chr1	protein_coding	S100A3	7.38401	-2.49955	0.821871	-3.04129	0.00235567	0.0851693	606
ENSG00000261578.1	chr11	lncRNA	RP11-21L23.2	12.9714	-2.17678	0.715466	-3.04246	0.00234654	0.0851693	607
ENSG00000173598.14	chr12	protein_coding	NUDT4	658.617	-0.39163	0.128819	-3.04017	0.00236447	0.085339	608
ENSG00000150681.10	chr1	protein_coding	RGS18	320.152	1.43795	0.473287	3.03823	0.00237973	0.0857366	609
ENSG00000198892.7	chr1	protein_coding	SHISA4	102.691	1.17716	0.387506	3.03778	0.00238331	0.0857366	610
ENSG00000189319.14	chr10	protein_coding	FAM53B	1247.05	0.476228	0.156851	3.03617	0.00239605	0.0860535	611
ENSG00000228674.4	chr19	processed_pseudogene	PPIAP59	70.9358	1.08603	0.357785	3.03542	0.00240205	0.0861278	612
ENSG00000132793.12	chr20	protein_coding	LPIN3	150.607	0.90009	0.296628	3.03441	0.00241007	0.086274	613
ENSG00000138413.14	chr2	protein_coding	IDH1	3884.86	-0.632155	0.208437	-3.03284	0.00242266	0.0863017	614
ENSG00000164171.11	chr5	protein_coding	ITGA2	195.154	-2.42998	0.801202	-3.03291	0.00242204	0.0863017	615
ENSG00000180437.5	chr1	unprocessed_pseudogene	OR6K4P	14.6156	-2.36133	0.778398	-3.03358	0.00241672	0.0863017	616
ENSG00000130558.20	chr9	protein_coding	OLFM1	25.7985	-2.09366	0.690812	-3.03073	0.00243965	0.0867661	617
ENSG00000090659.18	chr19	protein_coding	CD209	209.238	-1.12695	0.371954	-3.02982	0.00244701	0.0868866	618
ENSG00000173638.19	chr21	protein_coding	SLC19A1	1166.23	0.640717	0.211788	3.02527	0.0024841	0.088061	619
ENSG00000022976.16	chr14	protein_coding	ZNF839	337.936	0.378311	0.125197	3.02174	0.0025133	0.0889522	620
ENSG00000204525.17	chr6	protein_coding	HLA-C	120076	0.560755	0.185624	3.02093	0.00252002	0.089046	621
ENSG00000165898.14	chr14	protein_coding	ISCA2	292.733	-0.49055	0.16242	-3.02026	0.0025256	0.0890998	622
ENSG00000142046.15	chr19	protein_coding	TMEM91	562.649	-0.728195	0.241317	-3.01759	0.0025479	0.0897419	623
ENSG00000149380.12	chr11	protein_coding	P4HA3	15.4931	1.65826	0.549641	3.01699	0.00255301	0.0897774	624
ENSG00000249884.8	chr2	protein_coding	RNF103-CHMP3	6.4045	4.04126	1.34153	3.01242	0.00259177	0.0909943	625
ENSG00000025434.19	chr11	protein_coding	NR1H3	6199.98	0.839421	0.278967	3.00904	0.00262077	0.0914454	626
ENSG00000165655.17	chr10	protein_coding	ZNF503	176.425	0.855747	0.284368	3.00929	0.0026186	0.0914454	627
ENSG00000174837.15	chr19	protein_coding	ADGRE1	3772.59	0.946629	0.314476	3.01017	0.00261097	0.0914454	628
ENSG00000175772.11	chr2	lncRNA	LINC01106	65.701	-1.18106	0.392513	-3.00897	0.00262131	0.0914454	629
ENSG00000103021.9	chr16	protein_coding	CCDC113	43.2144	1.15366	0.383475	3.00843	0.00262598	0.0914625	630
ENSG00000114554.12	chr3	protein_coding	PLXNA1	3194.46	0.708275	0.235547	3.00694	0.00263893	0.0917676	631
ENSG00000010327.10	chr3	protein_coding	STAB1	4263.51	-1.67143	0.556035	-3.00598	0.00264723	0.0919104	632
ENSG00000162643.13	chr1	protein_coding	DNAI3	19.3917	-2.56688	0.854393	-3.00433	0.00266168	0.0919832	633
ENSG00000167646.14	chr19	protein_coding	DNAAF3	14.0798	-2.26924	0.755449	-3.00382	0.00266612	0.0919832	634
ENSG00000197275.14	chr8	protein_coding	RAD54B	34.8918	-1.35914	0.452459	-3.0039	0.00266545	0.0919832	635
ENSG00000232829.3	chr3	processed_pseudogene	GSTO3P	15.7198	2.32563	0.773886	3.00514	0.00265459	0.0919832	636
ENSG00000196155.13	chr16	protein_coding	PLEKHG4	104.952	-1.05787	0.352489	-3.00113	0.00268979	0.0926538	637
ENSG00000188820.13	chr6	protein_coding	CALHM6	209.334	1.37923	0.459925	2.99882	0.00271026	0.0930663	638
ENSG00000244045.13	chr17	protein_coding	TMEM199	1113.78	-0.393637	0.131246	-2.99923	0.00270662	0.0930663	639
ENSG00000177098.9	chr11	protein_coding	SCN4B	26.0037	-1.68256	0.561326	-2.99748	0.00272226	0.0933322	640
ENSG00000062524.16	chr15	protein_coding	LTK	26.9215	1.62476	0.54236	2.99572	0.002738	0.0937251	641
ENSG00000152463.15	chr10	protein_coding	OLAH	15.2615	-1.43754	0.48002	-2.99474	0.0027468	0.0937336	642
ENSG00000279277.2	chr3	lncRNA	RP11-861A13.2	82.2352	0.747419	0.24955	2.99507	0.00274383	0.0937336	643
ENSG00000175866.16	chr17	protein_coding	BAIAP2	711.391	-0.548625	0.183422	-2.99105	0.0027802	0.0947257	644
ENSG00000274225.1	chr21	lncRNA	KB-68A7.1	5.42813	2.66102	0.890004	2.9899	0.00279069	0.0949354	645
ENSG00000197702.14	chr11	protein_coding	PARVA	36.2057	-1.87922	0.628888	-2.98816	0.00280659	0.0953285	646
ENSG00000119866.22	chr2	protein_coding	BCL11A	182.908	-1.01928	0.341898	-2.98123	0.00287097	0.0972135	647
ENSG00000232328.3	chr2	lncRNA	AC011286.1	55.9338	1.83784	0.616454	2.98131	0.0028702	0.0972135	648
ENSG00000204947.9	chr7	protein_coding	ZNF425	16.9259	-1.47736	0.49575	-2.98005	0.00288205	0.0974381	649
ENSG00000123358.20	chr12	protein_coding	NR4A1	8889.86	0.78768	0.264497	2.97803	0.00290105	0.0979293	650
ENSG00000120370.13	chr1	protein_coding	GORAB	320.832	-0.598998	0.20119	-2.97728	0.00290817	0.0980189	651
ENSG00000163686.15	chr3	protein_coding	ABHD6	607.359	-0.490047	0.164636	-2.97654	0.00291518	0.0981042	652
ENSG00000006634.8	chr7	protein_coding	DBF4	251.242	-0.548155	0.184276	-2.97465	0.00293325	0.0985608	653
ENSG00000282993.1	chr13	TEC	RP11-118A1.2	131.678	0.887486	0.298538	2.97278	0.00295117	0.0990111	654
ENSG00000233922.3	chr21	lncRNA	LINC01694	63.621	-1.1023	0.370923	-2.97179	0.0029607	0.099179	655
ENSG00000109084.14	chr17	protein_coding	TMEM97	118.251	-1.06925	0.359927	-2.97073	0.0029709	0.0992172	656
ENSG00000286885.1	chr6	lncRNA	RP11-14H3.7	25.5682	1.2272	0.413055	2.97102	0.00296813	0.0992172	657
ENSG00000233818.1	chr21	lncRNA	AP000695.4	28.9268	-1.02937	0.346791	-2.96828	0.00299473	0.0998608	658
SPUTUM Samples, 2 group comparison between E-cigarette users and Controls (Adjusted p-value <0.1)
gene_id	chromosome	gene_type	gene_name	baseMean	log2FoldChange	lfcSE	stat	pvalue	padj
ENSG00000275954.5	chr17	protein_coding	TBC1D3F	19.8873	20.9023	3.28922	6.3548	2.08704e-10	7.09449e-06	1
ENSG00000185664.15	chr12	protein_coding	PMEL	80.0556	-3.81681	0.729628	-5.23118	1.68432e-07	0.00286275	2
ENSG00000173705.9	chr3	protein_coding	SUSD5	53.1469	-3.65683	0.811592	-4.50574	6.61415e-06	0.0744821	3
ENSG00000259728.5	chr15	transcribed_unprocessed_pseudogene	LINC00933	5.64355	-3.46368	0.779124	-4.44561	8.7644e-06	0.0744821	4
ENSG00000186854.11	chr2	protein_coding	TRABD2A	84.0243	-1.16499	0.266504	-4.37138	1.23465e-05	0.0839391	5
ENSG00000129990.15	chr19	protein_coding	SYT5	14.6619	-3.01949	0.706414	-4.27439	1.91663e-05	0.0930743	6
ENSG00000235531.11	chr8	lncRNA	MSC-AS1	28.0364	-2.54167	0.591787	-4.2949	1.74768e-05	0.0930743	7
SPUTUM Samples, 2 group comparison between Cigarette Smokers and Controls (Adjusted p-value <0.1)
gene_id	chromosome	gene_type	gene_name	baseMean	log2FoldChange	lfcSE	stat	pvalue	padj
ENSG00000138061.12	chr2	protein_coding	CYP1B1	6165.59	-6.71368	0.571323	-11.7511	6.97026e-32	1.35314e-27	1
ENSG00000063438.20	chr5	protein_coding	AHRR	805.447	-5.74235	0.573764	-10.0082	1.40292e-23	1.36174e-19	2
ENSG00000162337.12	chr11	protein_coding	LRP5	256.816	-3.90488	0.454121	-8.59876	8.05813e-18	5.21442e-14	3
ENSG00000256234.1	chr12	lncRNA	RP11-283G6.4	177.126	-4.25435	0.539104	-7.89152	2.9852e-15	1.44879e-11	4
ENSG00000178175.12	chr5	protein_coding	ZNF366	275.956	-2.64391	0.339164	-7.79537	6.42213e-15	2.49345e-11	5
ENSG00000162892.16	chr1	protein_coding	IL24	63.5752	-6.82903	0.930976	-7.33535	2.21148e-13	6.13307e-10	6
ENSG00000183578.8	chr15	protein_coding	TNFAIP8L3	220.452	-3.96421	0.539203	-7.35198	1.95291e-13	6.13307e-10	7
ENSG00000255750.6	chr12	lncRNA	RP11-283G6.5	258.373	-3.55837	0.500668	-7.10724	1.18386e-12	2.87278e-09	8
ENSG00000111344.11	chr12	protein_coding	RASAL1	809.129	-3.68101	0.5247	-7.01545	2.29204e-12	4.94393e-09	9
ENSG00000173599.15	chr11	protein_coding	PC	653.198	-1.13665	0.167526	-6.78493	1.16144e-11	2.25471e-08	10
ENSG00000140465.14	chr15	protein_coding	CYP1A1	89.1334	-5.79745	0.85948	-6.74531	1.52704e-11	2.69495e-08	11
ENSG00000162493.17	chr1	protein_coding	PDPN	161.262	-3.90087	0.59244	-6.58441	4.56685e-11	7.38802e-08	12
ENSG00000167680.17	chr19	protein_coding	SEMA6B	8578.21	-2.56306	0.397456	-6.44866	1.12844e-10	1.68511e-07	13
ENSG00000185909.15	chr3	protein_coding	KLHDC8B	1773.61	1.77165	0.276246	6.41328	1.42417e-10	1.97482e-07	14
ENSG00000274419.6	chr17	protein_coding	TBC1D3D	25.421	-20.5098	3.22722	-6.35525	2.08088e-10	2.69307e-07	15
ENSG00000165695.10	chr9	protein_coding	AK8	48.3104	-5.26983	0.836079	-6.30303	2.91876e-10	3.54137e-07	16
ENSG00000179270.7	chr2	protein_coding	PCARE	148.371	-2.76097	0.442636	-6.23757	4.44408e-10	5.07487e-07	17
ENSG00000154269.15	chr6	protein_coding	ENPP3	297.522	3.85282	0.631292	6.10308	1.04047e-09	1.12214e-06	18
ENSG00000119714.11	chr14	protein_coding	GPR68	203.354	-3.26736	0.547211	-5.97094	2.35893e-09	2.41021e-06	19
ENSG00000280145.3	chr21	lncRNA	CH507-154B10.1	31.933	-7.08309	1.19318	-5.93633	2.91472e-09	2.82917e-06	20
ENSG00000171517.6	chr1	protein_coding	LPAR3	83.7048	2.33248	0.397125	5.87341	4.26912e-09	3.9465e-06	21
ENSG00000099194.6	chr10	protein_coding	SCD	58788.8	2.23846	0.38521	5.811	6.20991e-09	5.47968e-06	22
ENSG00000100364.19	chr22	protein_coding	KIAA0930	8641.32	-1.1941	0.206499	-5.7826	7.3555e-09	6.20836e-06	23
ENSG00000050767.18	chr5	protein_coding	COL23A1	165.625	-4.3422	0.756619	-5.73895	9.52653e-09	7.39754e-06	24
ENSG00000165168.8	chrX	protein_coding	CYBB	24473.1	-0.964455	0.167945	-5.7427	9.31807e-09	7.39754e-06	25
ENSG00000141293.16	chr17	protein_coding	SKAP1	101.016	2.31974	0.40715	5.69751	1.21567e-08	9.07687e-06	26
ENSG00000117215.15	chr1	protein_coding	PLA2G2D	31.0433	5.96341	1.05328	5.66176	1.49824e-08	1.07724e-05	27
ENSG00000142192.21	chr21	protein_coding	APP	3832	-1.31138	0.233194	-5.62355	1.87074e-08	1.29703e-05	28
ENSG00000171631.16	chr11	protein_coding	P2RY6	417.214	-3.14602	0.571904	-5.50096	3.77733e-08	2.5286e-05	29
ENSG00000137801.11	chr15	protein_coding	THBS1	17103.9	-2.13817	0.396484	-5.39281	6.93638e-08	4.48853e-05	30
ENSG00000086696.11	chr16	protein_coding	HSD17B2	11.0784	-5.2208	0.979721	-5.32887	9.88281e-08	6.18887e-05	31
ENSG00000008394.13	chr12	protein_coding	MGST1	1986.92	-1.68412	0.320878	-5.24848	1.53359e-07	9.30359e-05	32
ENSG00000104415.14	chr8	protein_coding	CCN4	14.681	6.7972	1.29928	5.23152	1.68119e-07	9.88996e-05	33
ENSG00000185640.6	chr12	protein_coding	KRT79	406.189	-2.09804	0.403028	-5.20569	1.93281e-07	0.000110358	34
ENSG00000249884.8	chr2	protein_coding	RNF103-CHMP3	6.20168	6.4226	1.24148	5.17334	2.29948e-07	0.000127542	35
ENSG00000091436.17	chr2	protein_coding	MAP3K20	1058.93	-0.90209	0.175143	-5.1506	2.59656e-07	0.000140019	36
ENSG00000244479.7	chr7	lncRNA	OR2A1-AS1	99.4954	-1.8156	0.353751	-5.13243	2.86024e-07	0.00015007	37
ENSG00000136161.13	chr13	protein_coding	RCBTB2	737.401	-1.09098	0.214035	-5.09718	3.44749e-07	0.000176121	38
ENSG00000122786.20	chr7	protein_coding	CALD1	42.8466	3.45139	0.677814	5.09193	3.5443e-07	0.000176424	39
ENSG00000134780.10	chr11	protein_coding	DAGLA	1279.25	-0.903008	0.180541	-5.00167	5.68371e-07	0.000275845	40
ENSG00000173714.8	chr17	protein_coding	WFIKKN2	113.924	-3.08053	0.62594	-4.92144	8.59085e-07	0.000406766	41
ENSG00000125730.17	chr19	protein_coding	C3	1443.88	1.77055	0.360956	4.90518	9.33426e-07	0.000427603	42
ENSG00000136861.18	chr9	protein_coding	CDK5RAP2	2060.15	-1.51984	0.310025	-4.90231	9.47146e-07	0.000427603	43
ENSG00000116675.16	chr1	protein_coding	DNAJC6	486.522	-1.68728	0.344858	-4.89268	9.94744e-07	0.000431424	44
ENSG00000178053.20	chr3	protein_coding	MLF1	195.95	0.899222	0.183829	4.89163	1.00005e-06	0.000431424	45
ENSG00000177663.14	chr22	protein_coding	IL17RA	3878.46	-0.763237	0.156991	-4.86167	1.16401e-06	0.000491239	46
ENSG00000100979.15	chr20	protein_coding	PLTP	2661.47	2.60425	0.537213	4.84769	1.24905e-06	0.000506457	47
ENSG00000102755.12	chr13	protein_coding	FLT1	1119.13	-1.64861	0.340116	-4.84719	1.25225e-06	0.000506457	48
ENSG00000091536.19	chr17	protein_coding	MYO15A	67.5943	-2.28537	0.473947	-4.822	1.42129e-06	0.000544951	49
ENSG00000138435.16	chr2	protein_coding	CHRNA1	30.3908	3.65311	0.757821	4.82055	1.43164e-06	0.000544951	50
ENSG00000214063.11	chr11	protein_coding	TSPAN4	1520.16	1.27216	0.263692	4.82443	1.40403e-06	0.000544951	51
ENSG00000170356.9	chr7	transcribed_unprocessed_pseudogene	OR2A20P	736.962	-2.01796	0.420358	-4.80056	1.58223e-06	0.000590687	52
ENSG00000117472.10	chr1	protein_coding	TSPAN1	125.594	-2.83248	0.593015	-4.77642	1.78448e-06	0.000641519	53
ENSG00000164683.18	chr8	protein_coding	HEY1	54.7426	1.64505	0.344401	4.77657	1.78315e-06	0.000641519	54
ENSG00000244198.7	chr7	lncRNA	ARHGEF35-AS1	2080.4	-1.82118	0.383129	-4.75343	1.99994e-06	0.000705906	55
ENSG00000165949.12	chr14	protein_coding	IFI27	2459.96	2.96887	0.630419	4.70936	2.48492e-06	0.000861424	56
ENSG00000139679.16	chr13	protein_coding	LPAR6	356.016	-1.3201	0.281464	-4.69013	2.73035e-06	0.000929898	57
ENSG00000235568.7	chr22	protein_coding	NFAM1	2979.1	1.05554	0.22529	4.68525	2.79622e-06	0.000935915	58
ENSG00000236790.6	chr2	lncRNA	LINC00299	14.9796	2.55561	0.546164	4.67919	2.88005e-06	0.000947633	59
ENSG00000160180.17	chr21	protein_coding	TFF3	73.253	-4.54093	0.973663	-4.66376	3.10481e-06	0.000972155	60
ENSG00000170667.15	chr7	protein_coding	RASA4B	427.051	1.13994	0.244363	4.66494	3.08714e-06	0.000972155	61
ENSG00000259225.7	chr15	lncRNA	LINC02345	318.941	-2.33294	0.499795	-4.66779	3.0446e-06	0.000972155	62
ENSG00000147160.9	chrX	protein_coding	AWAT2	86.0071	-3.00392	0.651759	-4.60894	4.04728e-06	0.00124714	63
ENSG00000160211.19	chrX	protein_coding	G6PD	5171.19	-0.962841	0.209501	-4.59588	4.30931e-06	0.0012929	64
ENSG00000259953.2	chr9	lncRNA	RP11-4O1.2	591.716	0.887962	0.193248	4.59493	4.32899e-06	0.0012929	65
ENSG00000087842.11	chrX	protein_coding	PIR	340.301	-1.81938	0.396525	-4.58832	4.46824e-06	0.00131427	66
ENSG00000075275.18	chr22	protein_coding	CELSR1	418.458	-1.33563	0.29207	-4.57298	4.8084e-06	0.00134131	67
ENSG00000120337.10	chr1	protein_coding	TNFSF18	38.9158	2.01357	0.440425	4.57188	4.83375e-06	0.00134131	68
ENSG00000131435.13	chr5	protein_coding	PDLIM4	77.8231	-2.8494	0.622779	-4.57529	4.7555e-06	0.00134131	69
ENSG00000154027.19	chr1	protein_coding	AK5	4.21987	4.43955	0.971081	4.57176	4.83654e-06	0.00134131	70
ENSG00000155011.9	chr4	protein_coding	DKK2	22.2281	-4.14319	0.911291	-4.54651	5.45438e-06	0.00149135	71
ENSG00000179163.12	chr1	protein_coding	FUCA1	8055.32	-1.7668	0.390199	-4.52796	5.95559e-06	0.00160577	72
ENSG00000176153.12	chr14	protein_coding	GPX2	7.95144	-6.45163	1.42584	-4.52479	6.04561e-06	0.00160772	73
ENSG00000186710.12	chr12	protein_coding	CFAP73	14.2689	-3.55319	0.789084	-4.50293	6.70239e-06	0.00175829	74
ENSG00000170425.4	chr17	protein_coding	ADORA2B	526.584	-1.37475	0.305744	-4.49641	6.91097e-06	0.00178884	75
ENSG00000162878.13	chr2	protein_coding	PKDCC	106.23	3.49849	0.778826	4.492	7.05581e-06	0.00180229	76
ENSG00000103489.12	chr16	protein_coding	XYLT1	1016.32	-2.2147	0.496194	-4.46337	8.06792e-06	0.00198338	77
ENSG00000155962.13	chrX	protein_coding	CLIC2	483.745	0.857765	0.19202	4.46706	7.93024e-06	0.00198338	78
ENSG00000184584.13	chr5	protein_coding	STING1	3220.72	-0.976169	0.218711	-4.46329	8.07126e-06	0.00198338	79
ENSG00000105281.12	chr19	protein_coding	SLC1A5	2650.87	-1.14912	0.258093	-4.45237	8.49283e-06	0.00206089	80
ENSG00000134256.13	chr1	protein_coding	CD101	3855.4	-1.7863	0.402693	-4.4359	9.16891e-06	0.00219748	81
ENSG00000138119.17	chr10	protein_coding	MYOF	8412.75	-0.635723	0.143534	-4.42907	9.46391e-06	0.00220672	82
ENSG00000167286.10	chr11	protein_coding	CD3D	107.655	1.33028	0.300374	4.42875	9.47817e-06	0.00220672	83
ENSG00000178718.7	chr15	protein_coding	RPP25	379.736	-0.99092	0.223828	-4.42715	9.54848e-06	0.00220672	84
ENSG00000171992.13	chr5	protein_coding	SYNPO	83.4661	2.99175	0.676719	4.42097	9.8261e-06	0.00221917	85
ENSG00000229425.3	chr21	lncRNA	AJ006998.2	20.8458	2.83702	0.641736	4.42086	9.83095e-06	0.00221917	86
ENSG00000121933.19	chr1	protein_coding	TMIGD3	45.5094	-3.01336	0.682457	-4.41546	1.00798e-05	0.00224918	87
ENSG00000138080.14	chr2	protein_coding	EMILIN1	65.3479	-2.25035	0.510783	-4.40569	1.0545e-05	0.00232624	88
ENSG00000179115.11	chr19	protein_coding	FARSA	1215.83	-0.590283	0.134463	-4.38992	1.13394e-05	0.00247339	89
ENSG00000168758.11	chr2	protein_coding	SEMA4C	108.122	-1.69903	0.387943	-4.37958	1.18909e-05	0.00256486	90
ENSG00000225194.3	chr9	lncRNA	LINC00092	63.8219	-1.93888	0.445677	-4.35042	1.35874e-05	0.00289861	91
ENSG00000085063.17	chr11	protein_coding	CD59	8439.82	0.689088	0.158695	4.34222	1.41052e-05	0.00297636	92
ENSG00000150636.17	chr18	protein_coding	CCDC102B	47.1034	-1.55987	0.360523	-4.3267	1.51361e-05	0.00315954	93
ENSG00000266074.10	chr17	protein_coding	BAHCC1	71.8644	-1.39341	0.323538	-4.30679	1.65641e-05	0.00342084	94
ENSG00000119686.10	chr14	protein_coding	FLVCR2	5030.59	-0.743694	0.173389	-4.28917	1.79339e-05	0.00366474	95
ENSG00000153317.15	chr8	protein_coding	ASAP1	4333.96	-0.974458	0.227567	-4.28207	1.8516e-05	0.00371847	96
ENSG00000177706.9	chr7	protein_coding	FAM20C	2767.56	-1.15925	0.271059	-4.27676	1.8963e-05	0.00371847	97
ENSG00000186918.14	chr8	protein_coding	ZNF395	191.323	-2.03672	0.476014	-4.2787	1.87989e-05	0.00371847	98
ENSG00000275718.2	chr17	protein_coding	CCL15	68.1811	3.10116	0.724865	4.27826	1.8836e-05	0.00371847	99
ENSG00000149634.5	chr20	protein_coding	SPATA25	12.0914	2.99859	0.704157	4.25842	2.05878e-05	0.00399671	100
ENSG00000163870.16	chr3	protein_coding	TPRA1	1150.2	-1.05479	0.249047	-4.2353	2.28245e-05	0.00438705	101
ENSG00000110911.17	chr12	protein_coding	SLC11A2	2783.33	0.602574	0.142468	4.22953	2.34183e-05	0.00445705	102
ENSG00000196139.14	chr10	protein_coding	AKR1C3	2678.43	-1.00113	0.237251	-4.2197	2.44626e-05	0.00461061	103
ENSG00000287593.1	chr6	lncRNA	RP3-413H6.3	76.1094	-1.82882	0.433714	-4.21665	2.47957e-05	0.00462846	104
ENSG00000185669.6	chr16	protein_coding	SNAI3	245.27	-1.58128	0.375329	-4.21304	2.51952e-05	0.00465823	105
ENSG00000179630.11	chr13	protein_coding	LACC1	1190.42	-1.19329	0.283922	-4.20289	2.6353e-05	0.00482632	106
ENSG00000025434.19	chr11	protein_coding	NR1H3	4690.87	1.26073	0.300647	4.19338	2.74829e-05	0.00494005	107
ENSG00000119138.5	chr9	protein_coding	KLF9	481.852	-0.901856	0.215004	-4.19461	2.73347e-05	0.00494005	108
ENSG00000082269.17	chr6	protein_coding	FAM135A	196.524	-0.744247	0.177751	-4.18702	2.82643e-05	0.00495084	109
ENSG00000090382.7	chr12	protein_coding	LYZ	122937	1.36879	0.326758	4.18901	2.8017e-05	0.00495084	110
ENSG00000204959.4	chr7	unprocessed_pseudogene	ARHGEF34P	560.134	-1.79105	0.427799	-4.18667	2.8308e-05	0.00495084	111
ENSG00000137101.13	chr9	protein_coding	CD72	488.63	1.50281	0.360519	4.16846	3.06661e-05	0.00531536	112
ENSG00000237943.7	chr10	lncRNA	PRKCQ-AS1	34.0697	2.26087	0.542944	4.16409	3.12594e-05	0.00537026	113
ENSG00000142657.21	chr1	protein_coding	PGD	18341.6	-0.895445	0.215344	-4.15821	3.20756e-05	0.00546214	114
ENSG00000278095.1	chr12	lncRNA	RP11-283G6.6	34.0164	-1.94424	0.4685	-4.14993	3.32576e-05	0.00561417	115
ENSG00000253230.9	chr8	lncRNA	MIR124-1HG	27.8544	-8.29255	1.99959	-4.14713	3.36666e-05	0.00563422	116
ENSG00000171658.8	chr3	transcribed_unprocessed_pseudogene	NMRAL2P	276.32	-1.31515	0.319262	-4.11934	3.79958e-05	0.00630438	117
ENSG00000130881.14	chr19	protein_coding	LRP3	78.5596	-2.06071	0.500749	-4.11527	3.86732e-05	0.00636239	118
ENSG00000183935.5	chr12	transcribed_processed_pseudogene	HTR7P1	109.041	-0.899691	0.218744	-4.11299	3.90572e-05	0.00637158	119
ENSG00000077063.11	chr7	protein_coding	CTTNBP2	31.8944	-4.23141	1.03996	-4.06881	4.72546e-05	0.00758144	120
ENSG00000166394.15	chr11	protein_coding	CYB5R2	591.687	-1.40817	0.345956	-4.07036	4.69404e-05	0.00758144	121
ENSG00000118194.20	chr1	protein_coding	TNNT2	37.4658	1.66261	0.408842	4.06665	4.76942e-05	0.00758925	122
ENSG00000137509.12	chr11	protein_coding	PRCP	2771.45	0.872189	0.215224	4.05247	5.06804e-05	0.00776685	123
ENSG00000138207.14	chr10	protein_coding	RBP4	2830.2	1.45233	0.358358	4.05274	5.0621e-05	0.00776685	124
ENSG00000181019.13	chr16	protein_coding	NQO1	589.433	-1.41288	0.348197	-4.0577	4.95591e-05	0.00776685	125
ENSG00000197746.14	chr10	protein_coding	PSAP	226016	0.610437	0.150657	4.05184	5.08166e-05	0.00776685	126
ENSG00000215182.8	chr11	protein_coding	MUC5AC	401.189	-4.02263	0.992199	-4.05426	5.02942e-05	0.00776685	127
ENSG00000260314.3	chr10	protein_coding	MRC1	36189.4	-1.15261	0.284592	-4.05003	5.12109e-05	0.00776685	128
ENSG00000180720.8	chr11	protein_coding	CHRM4	34.5388	-2.98333	0.73811	-4.04186	5.30299e-05	0.00798039	129
ENSG00000225511.7	chr9	transcribed_unprocessed_pseudogene	LINC00475	8.28226	-5.68945	1.41161	-4.03047	5.56648e-05	0.00831247	130
ENSG00000166147.15	chr15	protein_coding	FBN1	203.911	3.05021	0.75715	4.02855	5.61228e-05	0.00831688	131
ENSG00000023909.10	chr1	protein_coding	GCLM	453.191	-1.10468	0.274763	-4.02048	5.8079e-05	0.00848549	132
ENSG00000104626.15	chr8	protein_coding	ERI1	909.133	0.828885	0.206177	4.02026	5.81348e-05	0.00848549	133
ENSG00000171812.13	chr1	protein_coding	COL8A2	1633.01	-0.879772	0.219181	-4.0139	5.97233e-05	0.0086523	134
ENSG00000245848.3	chr19	protein_coding	CEBPA	2395.09	-1.06045	0.265061	-4.00079	6.31301e-05	0.00907811	135
ENSG00000110514.19	chr11	protein_coding	MADD	4162.49	1.2021	0.300866	3.99547	6.45661e-05	0.00921634	136
ENSG00000109762.16	chr4	protein_coding	SNX25	85.0669	1.36341	0.342397	3.98195	6.83527e-05	0.00968563	137
ENSG00000073464.13	chrX	protein_coding	CLCN4	1463.38	-1.7026	0.428771	-3.97088	7.16072e-05	0.00998888	138
ENSG00000108798.9	chr17	protein_coding	ABI3	1173.74	-1.17396	0.295747	-3.96946	7.20365e-05	0.00998888	139
ENSG00000249751.4	chr5	protein_coding	ECSCR	265.07	-2.04783	0.51572	-3.97082	7.16242e-05	0.00998888	140
ENSG00000126561.18	chr17	protein_coding	STAT5A	3586.72	0.343181	0.0865837	3.96357	7.38357e-05	0.0100942	141
ENSG00000261456.6	chr10	protein_coding	TUBB8	6.88677	-6.2946	1.58752	-3.96506	7.33777e-05	0.0100942	142
ENSG00000196405.13	chr14	protein_coding	EVL	11053.9	-0.914668	0.230905	-3.96123	7.45642e-05	0.0101225	143
ENSG00000106541.12	chr7	protein_coding	AGR2	78.5603	-2.84382	0.719746	-3.95115	7.77767e-05	0.0104582	144
ENSG00000160307.10	chr21	protein_coding	S100B	163.446	-2.09948	0.531499	-3.95011	7.81143e-05	0.0104582	145
ENSG00000255330.9	chr6	protein_coding	RP3-403A15.5	51.2017	3.04917	0.772785	3.94568	7.95725e-05	0.0105804	146
ENSG00000284687.1	chr12	transcribed_unprocessed_pseudogene	RP11-90D4.6	6.75315	-6.25944	1.58967	-3.93757	8.23112e-05	0.0108701	147
ENSG00000169499.15	chr8	protein_coding	PLEKHA2	1925.92	0.734737	0.187359	3.92154	8.79844e-05	0.0115408	148
ENSG00000152767.17	chr13	protein_coding	FARP1	968.886	1.36938	0.349365	3.91963	8.86847e-05	0.0115546	149
ENSG00000122359.18	chr10	protein_coding	ANXA11	10559.9	-0.721239	0.18429	-3.9136	9.093e-05	0.0117682	150
ENSG00000117090.15	chr1	protein_coding	SLAMF1	169.922	1.58914	0.406337	3.9109	9.19539e-05	0.0118219	151
ENSG00000234883.6	chr21	lncRNA	MIR155HG	160.801	1.31425	0.336472	3.90598	9.38442e-05	0.0119855	152
ENSG00000112576.13	chr6	protein_coding	CCND3	3018.45	-0.822685	0.210887	-3.90106	9.57714e-05	0.0120281	153
ENSG00000250273.1	chr5	processed_pseudogene	PSMC1P5	9.4174	-6.72938	1.72531	-3.90039	9.60362e-05	0.0120281	154
ENSG00000275302.2	chr17	protein_coding	CCL4	9645.6	1.13026	0.289607	3.90273	9.51153e-05	0.0120281	155
ENSG00000154920.15	chr17	protein_coding	EME1	29.7356	-1.52191	0.39321	-3.87048	0.000108623	0.0134378	156
ENSG00000166188.3	chr16	protein_coding	ZNF319	372.132	0.535645	0.138397	3.87036	0.000108677	0.0134378	157
ENSG00000106992.19	chr9	protein_coding	AK1	532.544	-1.07951	0.280704	-3.84572	0.000120197	0.0145837	158
ENSG00000163554.15	chr1	protein_coding	SPTA1	38.2676	-3.05122	0.793227	-3.8466	0.00011977	0.0145837	159
ENSG00000196814.15	chr9	protein_coding	MVB12B	253.951	1.78018	0.462852	3.8461	0.000120011	0.0145837	160
ENSG00000138756.19	chr4	protein_coding	BMP2K	1642.76	0.602837	0.157248	3.83366	0.00012625	0.0151412	161
ENSG00000157168.20	chr8	protein_coding	NRG1	72.682	-2.79972	0.730337	-3.83346	0.000126352	0.0151412	162
ENSG00000279058.2	chr10	unprocessed_pseudogene	AGAP14P	17.3062	-2.9781	0.777601	-3.82985	0.000128222	0.015271	163
ENSG00000077327.16	chr10	protein_coding	SPAG6	7.09657	-4.21675	1.10219	-3.8258	0.00013035	0.0154298	164
ENSG00000109016.17	chr17	protein_coding	DHRS7B	355.857	-0.539574	0.141371	-3.81672	0.000135235	0.0158391	165
ENSG00000271503.6	chr17	protein_coding	CCL5	367.742	1.72021	0.450748	3.81635	0.00013544	0.0158391	166
ENSG00000267855.6	chr19	protein_coding	NDUFA7	449.137	-0.653092	0.171328	-3.81195	0.000137873	0.0160271	167
ENSG00000088340.17	chr20	transcribed_unitary_pseudogene	FER1L4	59.3084	-2.35368	0.618291	-3.80675	0.000140802	0.016199	168
ENSG00000089558.9	chr17	protein_coding	KCNH4	41.0044	1.82786	0.480212	3.80637	0.000141021	0.016199	169
ENSG00000104728.16	chr8	protein_coding	ARHGEF10	64.196	-1.93803	0.509504	-3.80377	0.000142513	0.0162742	170
ENSG00000213214.5	chr7	protein_coding	ARHGEF35	273.328	-1.60099	0.421116	-3.80179	0.000143655	0.0163087	171
ENSG00000131979.20	chr14	protein_coding	GCH1	555.07	1.38848	0.365565	3.79818	0.000145763	0.0163566	172
ENSG00000137976.8	chr1	protein_coding	DNASE2B	1126.83	-1.42576	0.375265	-3.79934	0.000145083	0.0163566	173
ENSG00000172460.17	chr16	lncRNA	PRSS30P	26.975	-1.37656	0.363318	-3.78885	0.000151345	0.0168854	174
ENSG00000267534.4	chr19	protein_coding	S1PR2	171.354	-1.26915	0.335204	-3.7862	0.000152969	0.0169691	175
ENSG00000122729.19	chr9	protein_coding	ACO1	4573.4	0.942956	0.249205	3.78385	0.000154421	0.0170328	176
ENSG00000169495.5	chr8	protein_coding	HTRA4	1023.78	0.909275	0.240527	3.78034	0.000156616	0.0171774	177
ENSG00000137869.15	chr15	protein_coding	CYP19A1	26.2721	-2.97874	0.789401	-3.77342	0.000161026	0.0175618	178
ENSG00000111644.8	chr12	protein_coding	ACRBP	170.77	0.83735	0.222655	3.76075	0.000169403	0.0183639	179
ENSG00000130812.11	chr19	protein_coding	ANGPTL6	58.4128	-2.28064	0.606639	-3.75947	0.000170272	0.0183639	180
ENSG00000106178.7	chr7	protein_coding	CCL24	4164.93	-3.71218	0.988181	-3.75657	0.000172256	0.0184752	181
ENSG00000159640.17	chr17	protein_coding	ACE	3703.31	-1.17939	0.314154	-3.75417	0.000173917	0.0185508	182
ENSG00000059573.9	chr10	protein_coding	ALDH18A1	270.773	1.42583	0.380807	3.74423	0.000180945	0.019119	183
ENSG00000206341.7	chr6	unprocessed_pseudogene	HLA-H	1901.37	1.52631	0.407833	3.7425	0.000182199	0.019119	184
ENSG00000273590.4	chr21	protein_coding	SMIM11B	55.3064	-3.8401	1.02593	-3.74303	0.000181814	0.019119	185
ENSG00000114126.18	chr3	protein_coding	TFDP2	260.908	1.17735	0.316235	3.72301	0.00019686	0.0205465	186
ENSG00000106868.17	chr9	protein_coding	SUSD1	1876.05	0.806681	0.216833	3.72029	0.000198996	0.0206584	187
ENSG00000182240.16	chr21	protein_coding	BACE2	208.341	1.55905	0.41927	3.7185	0.00020041	0.0206944	188
ENSG00000160683.5	chr11	protein_coding	CXCR5	56.766	-1.37375	0.369584	-3.71702	0.000201587	0.0207059	189
ENSG00000257524.6	chr9	protein_coding	RP11-203J24.9	950.757	-1.21308	0.32662	-3.71404	0.000203975	0.0208409	190
ENSG00000131471.7	chr17	protein_coding	AOC3	4148.33	1.32199	0.356353	3.70979	0.000207434	0.0210833	191
ENSG00000221125.2	chr19	snoRNA	U3	7.64232	-6.43874	1.73893	-3.70269	0.000213324	0.021569	192
ENSG00000145386.11	chr4	protein_coding	CCNA2	61.5407	-1.1537	0.312547	-3.69128	0.000223132	0.0224438	193
ENSG00000198879.13	chr10	protein_coding	SFMBT2	916.344	-0.637704	0.172932	-3.6876	0.000226383	0.0226535	194
ENSG00000128039.13	chr4	protein_coding	SRD5A3	842.552	-0.825002	0.224128	-3.68094	0.000232376	0.0230433	195
ENSG00000145545.12	chr5	protein_coding	SRD5A1	225.016	-0.692385	0.18813	-3.68035	0.000232917	0.0230433	196
ENSG00000173546.7	chr15	protein_coding	CSPG4	228.976	1.82799	0.496826	3.67934	0.00023384	0.0230433	197
ENSG00000100097.12	chr22	protein_coding	LGALS1	10335	0.813735	0.22139	3.67557	0.000237317	0.0232678	198
ENSG00000130940.15	chr1	protein_coding	CASZ1	358.836	1.16275	0.316582	3.67283	0.000239875	0.0232835	199
ENSG00000211663.2	chr22	IG_V_gene	IGLV3-19	5.40375	5.42605	1.47722	3.67314	0.000239586	0.0232835	200
ENSG00000162654.9	chr1	protein_coding	GBP4	1429.54	1.69639	0.463062	3.66341	0.000248881	0.0240374	201
ENSG00000142046.15	chr19	protein_coding	TMEM91	514.381	-1.26113	0.344603	-3.65967	0.000252539	0.02427	202
ENSG00000134460.18	chr10	protein_coding	IL2RA	280.684	1.48204	0.406389	3.64685	0.000265477	0.0253877	203
ENSG00000001084.13	chr6	protein_coding	GCLC	960.675	-1.17923	0.324304	-3.63617	0.000276719	0.0262895	204
ENSG00000134668.12	chr1	protein_coding	SPOCD1	3557.69	-0.863551	0.237543	-3.63534	0.000277615	0.0262895	205
ENSG00000118971.9	chr12	protein_coding	CCND2	454.558	1.1649	0.320925	3.62983	0.000283613	0.0267089	206
ENSG00000214174.8	chr17	transcribed_unprocessed_pseudogene	AMZ2P1	492.157	0.889905	0.245237	3.62875	0.000284796	0.0267089	207
ENSG00000100505.14	chr14	protein_coding	TRIM9	16.841	2.20107	0.607301	3.62435	0.000289685	0.0270199	208
ENSG00000213626.13	chr2	protein_coding	LBH	85.6677	1.28057	0.353428	3.62328	0.000290896	0.0270199	209
ENSG00000113263.13	chr5	protein_coding	ITK	307.776	1.67737	0.46369	3.61745	0.000297523	0.0274792	210
ENSG00000211584.14	chr12	protein_coding	SLC48A1	476.573	-1.27021	0.351231	-3.61645	0.000298671	0.0274792	211
ENSG00000005249.13	chr7	protein_coding	PRKAR2B	213.186	1.32305	0.367344	3.60167	0.000316179	0.0284534	212
ENSG00000079335.20	chr1	protein_coding	CDC14A	122.684	1.12315	0.31148	3.60585	0.000311132	0.0284534	213
ENSG00000108602.18	chr17	protein_coding	ALDH3A1	389.431	-2.53704	0.704706	-3.60013	0.000318055	0.0284534	214
ENSG00000152926.15	chr7	protein_coding	ZNF117	978.917	0.933247	0.259005	3.60321	0.000314317	0.0284534	215
ENSG00000183918.17	chrX	protein_coding	SH2D1A	20.0758	2.17571	0.604303	3.60037	0.000317768	0.0284534	216
ENSG00000271984.1	chr20	lncRNA	RP3-337O18.9	7.56006	4.66694	1.29502	3.60376	0.000313649	0.0284534	217
ENSG00000256001.2	chr12	lncRNA	RP11-575F12.2	20.285	-5.08766	1.4153	-3.59476	0.000324696	0.0289144	218
ENSG00000155016.18	chr4	protein_coding	CYP2U1	101.391	1.35288	0.376816	3.5903	0.000330294	0.0291455	219
ENSG00000164056.11	chr4	protein_coding	SPRY1	283.674	1.7464	0.486416	3.59033	0.000330254	0.0291455	220
ENSG00000105808.18	chr7	protein_coding	RASA4	821.974	1.04498	0.291186	3.58869	0.000332341	0.029152	221
ENSG00000159399.10	chr2	protein_coding	HK2	7372.55	-0.652868	0.181965	-3.58788	0.000333372	0.029152	222
ENSG00000164047.6	chr3	protein_coding	CAMP	279.35	2.21395	0.617374	3.58608	0.000335689	0.0291819	223
ENSG00000186104.11	chr11	protein_coding	CYP2R1	344.934	-0.980716	0.27354	-3.58528	0.00033672	0.0291819	224
ENSG00000172575.12	chr15	protein_coding	RASGRP1	170.937	1.53986	0.429881	3.58206	0.000340892	0.0294122	225
ENSG00000150637.9	chr18	protein_coding	CD226	330.044	-1.29502	0.362223	-3.57519	0.00034997	0.0300618	226
ENSG00000125999.11	chr20	protein_coding	BPIFB1	672.814	-3.30232	0.924368	-3.57252	0.000353563	0.0302366	227
ENSG00000171848.16	chr2	protein_coding	RRM2	258.499	-1.28044	0.358851	-3.56816	0.000359496	0.0306092	228
ENSG00000221955.11	chr3	protein_coding	SLC12A8	122.407	-1.66398	0.466645	-3.56583	0.000362713	0.0307482	229
ENSG00000151498.12	chr11	protein_coding	ACAD8	694.957	-0.646907	0.181559	-3.56308	0.000366536	0.0309372	230
ENSG00000189367.15	chr6	protein_coding	KIAA0408	19.6855	3.7371	1.05144	3.55427	0.000379035	0.0318537	231
ENSG00000112486.17	chr6	protein_coding	CCR6	162.992	1.59145	0.448693	3.54685	0.000389865	0.0326069	232
ENSG00000170893.4	chr3	protein_coding	TRH	22.9926	2.71563	0.765862	3.54585	0.000391356	0.0326069	233
ENSG00000215252.12	chr15	protein_coding	GOLGA8B	1137.72	1.09523	0.30985	3.53472	0.000408206	0.0338654	234
ENSG00000185339.9	chr22	protein_coding	TCN2	2314.03	1.09102	0.309241	3.52806	0.000418612	0.0345809	235
ENSG00000186174.13	chr11	protein_coding	BCL9L	421.481	1.46008	0.415645	3.51281	0.000443401	0.0364735	236
ENSG00000166710.21	chr15	protein_coding	B2M	177359	0.584707	0.166735	3.50681	0.000453518	0.0371483	237
ENSG00000279393.1	chr13	TEC	RP11-95G6.1	12.1199	-2.99654	0.854923	-3.50504	0.000456538	0.0372386	238
ENSG00000109158.11	chr4	protein_coding	GABRA4	8.43368	4.02082	1.14882	3.49994	0.00046536	0.0377993	239
ENSG00000175602.4	chr11	protein_coding	CCDC85B	216.609	-1.01395	0.290529	-3.49002	0.000482985	0.039049	240
ENSG00000211753.4	chr7	TR_V_gene	TRBV28	9.85739	3.19576	0.915944	3.48903	0.000484768	0.039049	241
ENSG00000141576.16	chr17	protein_coding	RNF157	56.4989	1.39053	0.398872	3.48615	0.000490028	0.0393095	242
ENSG00000226012.1	chr21	lncRNA	AP001434.2	6.0526	-2.94571	0.846541	-3.47971	0.000501966	0.0401015	243
ENSG00000162852.14	chr1	protein_coding	CNST	678.788	0.503507	0.145162	3.46858	0.000523209	0.0416273	244
ENSG00000106066.15	chr7	protein_coding	CPVL	5202.07	0.737984	0.213149	3.46229	0.000535608	0.0421022	245
ENSG00000110448.11	chr11	protein_coding	CD5	198.134	1.39694	0.403331	3.4635	0.000533205	0.0421022	246
ENSG00000240859.3	chr7	lncRNA	AC093627.10	239.791	-1.06052	0.306311	-3.46225	0.000535685	0.0421022	247
ENSG00000101695.9	chr18	protein_coding	RNF125	132.35	1.3437	0.388568	3.4581	0.000544007	0.042195	248
ENSG00000130208.10	chr19	protein_coding	APOC1	55321.6	1.04311	0.30171	3.45733	0.00054556	0.042195	249
ENSG00000134072.11	chr3	protein_coding	CAMK1	418.576	-1.72981	0.500044	-3.45931	0.000541557	0.042195	250
ENSG00000177675.9	chr12	protein_coding	CD163L1	246.666	-1.76906	0.51151	-3.4585	0.000543192	0.042195	251
ENSG00000156172.6	chr8	protein_coding	C8orf37	24.4517	-1.64553	0.477889	-3.44333	0.000574603	0.044265	252
ENSG00000103355.14	chr16	protein_coding	PRSS33	42.4073	-2.04374	0.594003	-3.44062	0.000580389	0.0445339	253
ENSG00000162746.14	chr1	protein_coding	FCRLB	87.1369	-1.60747	0.467626	-3.43752	0.000587064	0.0448688	254
ENSG00000272625.1	chr18	lncRNA	RP11-737O24.5	56.7805	0.926137	0.269577	3.43552	0.000591415	0.0450241	255
ENSG00000054654.19	chr14	protein_coding	SYNE2	423.421	1.14935	0.334915	3.43177	0.000599659	0.0454734	256
ENSG00000235663.1	chr6	lncRNA	SAPCD1-AS1	24.4386	-2.32638	0.678169	-3.43039	0.000602721	0.0455277	257
ENSG00000206538.9	chr3	protein_coding	VGLL3	87.1305	3.9917	1.16413	3.4289	0.000606028	0.0456001	258
ENSG00000172594.13	chr6	protein_coding	SMPDL3A	524.976	1.56704	0.457183	3.4276	0.000608949	0.045643	259
ENSG00000168268.11	chr3	protein_coding	NT5DC2	114.11	-1.57363	0.45966	-3.42346	0.000618292	0.0459881	260
ENSG00000182578.14	chr5	protein_coding	CSF1R	9636.38	-0.833109	0.243294	-3.42429	0.000616417	0.0459881	261
ENSG00000204219.11	chr1	protein_coding	TCEA3	380.344	1.81818	0.532056	3.41726	0.000632542	0.0468685	262
ENSG00000054793.14	chr20	protein_coding	ATP9A	159.475	-1.6562	0.486315	-3.40562	0.000660135	0.0485424	263
ENSG00000263639.7	chr10	protein_coding	MSMB	118.773	-2.89246	0.849083	-3.40657	0.000657848	0.0485424	264
ENSG00000132514.14	chr17	protein_coding	CLEC10A	1283.11	-1.6769	0.492826	-3.40263	0.000667413	0.0488924	265
ENSG00000117385.16	chr1	protein_coding	P3H1	784.736	-0.46865	0.137894	-3.39862	0.000677262	0.0491851	266
ENSG00000181104.7	chr5	protein_coding	F2R	39.4875	1.95906	0.576579	3.39774	0.000679461	0.0491851	267
ENSG00000229056.2	chr2	lncRNA	HECW2-AS1	14.3682	2.05619	0.605314	3.3969	0.000681543	0.0491851	268
ENSG00000255833.2	chr5	protein_coding	TIFAB	149.221	-1.89305	0.556832	-3.39968	0.000674657	0.0491851	269
ENSG00000125462.19	chr1	lncRNA	MIR9-1HG	40.8773	1.43893	0.424092	3.39297	0.000691389	0.0497109	270
ENSG00000104320.14	chr8	protein_coding	NBN	2284.4	0.90793	0.267833	3.38991	0.000699167	0.0500846	271
ENSG00000102245.8	chrX	protein_coding	CD40LG	46.6582	2.1019	0.620456	3.38766	0.000704915	0.0503107	272
ENSG00000124215.17	chr20	protein_coding	CDH26	37.7965	-2.21859	0.656046	-3.38175	0.000720244	0.0510296	273
ENSG00000167588.13	chr12	protein_coding	GPD1	4699.68	-0.950302	0.280952	-3.38244	0.000718451	0.0510296	274
ENSG00000253339.2	chr8	lncRNA	RP11-434I12.3	6.18267	-6.12341	1.81265	-3.37816	0.000729718	0.0515128	275
ENSG00000165140.12	chr9	protein_coding	FBP1	32765.2	-0.968997	0.287008	-3.37621	0.000734927	0.0516925	276
ENSG00000117586.11	chr1	protein_coding	TNFSF4	39.9897	2.55448	0.757053	3.37425	0.000740175	0.0518737	277
ENSG00000158477.7	chr1	protein_coding	CD1A	338.848	-2.16485	0.642729	-3.36821	0.000756575	0.052794	278
ENSG00000160408.16	chr9	protein_coding	ST6GALNAC6	2543.65	-0.643607	0.191128	-3.36742	0.000758745	0.052794	279
ENSG00000119888.11	chr2	protein_coding	EPCAM	14.2453	-3.56481	1.05918	-3.36563	0.000763694	0.0528145	280
ENSG00000269711.1	chr19	protein_coding	CTD-3214H19.16	323.486	-1.49483	0.444182	-3.36534	0.000764481	0.0528145	281
ENSG00000137440.5	chr4	protein_coding	FGFBP1	5.11312	-5.84884	1.74217	-3.35721	0.000787324	0.0540082	282
ENSG00000182511.12	chr15	protein_coding	FES	1488.72	-0.595	0.177217	-3.35746	0.000786625	0.0540082	283
ENSG00000166793.13	chr11	protein_coding	YPEL4	334.225	-1.04198	0.310502	-3.35579	0.000791375	0.054095	284
ENSG00000161544.10	chr17	protein_coding	CYGB	606.894	-1.60711	0.479428	-3.35215	0.000801869	0.05462	285
ENSG00000243896.4	chr7	protein_coding	OR2A7	219.868	-1.48032	0.441832	-3.3504	0.000806946	0.0547736	286
ENSG00000235831.7	chr3	lncRNA	BHLHE40-AS1	14.1242	2.60118	0.776896	3.34817	0.00081347	0.055024	287
ENSG00000082556.14	chr8	protein_coding	OPRK1	40.2125	2.94004	0.879317	3.34355	0.000827129	0.0557536	288
ENSG00000121858.11	chr3	protein_coding	TNFSF10	508.153	1.03301	0.309106	3.34193	0.000831971	0.055886	289
ENSG00000108840.16	chr17	protein_coding	HDAC5	957.472	0.680822	0.204118	3.33543	0.000851673	0.0568179	290
ENSG00000149485.19	chr11	protein_coding	FADS1	534.925	-1.07292	0.321674	-3.33542	0.000851698	0.0568179	291
ENSG00000067177.15	chrX	protein_coding	PHKA1	27.9929	2.14832	0.644765	3.33195	0.000862402	0.0571303	292
ENSG00000165655.17	chr10	protein_coding	ZNF503	130.999	1.07155	0.321826	3.32959	0.000869737	0.0571303	293
ENSG00000175294.6	chr11	protein_coding	CATSPER1	260.921	-1.12911	0.339057	-3.33014	0.000868015	0.0571303	294
ENSG00000177614.11	chr1	protein_coding	PGBD5	17.2061	3.31998	0.997245	3.32916	0.000871095	0.0571303	295
ENSG00000197183.14	chr20	protein_coding	NOL4L	395.126	0.715041	0.214704	3.33036	0.000867338	0.0571303	296
ENSG00000089012.14	chr20	protein_coding	SIRPG	12.3614	2.38717	0.718751	3.32127	0.000896075	0.0585707	297
ENSG00000124839.13	chr2	protein_coding	RAB17	28.7187	-1.97479	0.595022	-3.31886	0.000903863	0.0586267	298
ENSG00000135127.11	chr12	protein_coding	BICDL1	125.142	1.391	0.419183	3.31837	0.000905448	0.0586267	299
ENSG00000137819.14	chr15	protein_coding	PAQR5	1071.51	-0.77899	0.234763	-3.3182	0.000905991	0.0586267	300
ENSG00000162430.18	chr1	protein_coding	SELENON	4485.54	-0.956232	0.288582	-3.31355	0.000921199	0.0594127	301
ENSG00000101474.12	chr20	protein_coding	APMAP	4863.22	-0.549805	0.166138	-3.30932	0.000935237	0.0599388	302
ENSG00000253981.5	chr8	transcribed_unprocessed_pseudogene	ALG1L13P	205.277	0.930063	0.281051	3.30923	0.000935531	0.0599388	303
ENSG00000198520.12	chr1	protein_coding	ARMH1	371.896	-1.23359	0.373032	-3.30693	0.000943254	0.0602349	304
ENSG00000156110.15	chr10	protein_coding	ADK	466.014	-1.16331	0.352111	-3.30382	0.000953784	0.0607076	305
ENSG00000112039.5	chr6	protein_coding	FANCE	146.009	-1.07192	0.324641	-3.30186	0.000960476	0.0609337	306
ENSG00000142945.13	chr1	protein_coding	KIF2C	69.7004	-1.11331	0.337287	-3.3008	0.000964112	0.0609652	307
ENSG00000178860.9	chr8	protein_coding	MSC	162.553	-2.14244	0.64949	-3.29866	0.000971482	0.0612318	308
ENSG00000158683.9	chr7	protein_coding	PKD1L1	47.7369	-1.95778	0.594034	-3.29573	0.000981655	0.0616727	309
ENSG00000128604.20	chr7	protein_coding	IRF5	3493.17	-0.741789	0.225364	-3.29151	0.000996499	0.0624033	310
ENSG00000158485.11	chr1	protein_coding	CD1B	204.924	-2.26208	0.687736	-3.28917	0.00100483	0.0627229	311
ENSG00000105371.10	chr19	protein_coding	ICAM4	86.906	-1.77806	0.540974	-3.28678	0.0010134	0.0628532	312
ENSG00000118849.10	chr3	protein_coding	RARRES1	303.703	1.06703	0.32463	3.28692	0.0010129	0.0628532	313
ENSG00000237181.1	chr7	lncRNA	PRKAR1B-AS1	180.493	-1.39032	0.423203	-3.28523	0.00101899	0.062999	314
ENSG00000104976.12	chr19	protein_coding	SNAPC2	638.526	-0.489137	0.148976	-3.28333	0.00102589	0.0632239	315
ENSG00000226979.9	chr6	protein_coding	LTA	72.6982	1.63228	0.497441	3.28136	0.00103308	0.0634657	316
ENSG00000177791.12	chr10	protein_coding	MYOZ1	88.6609	-2.18435	0.666161	-3.27902	0.00104169	0.0636353	317
ENSG00000284644.1	chr7	lncRNA	RP4-798C17.7	122.881	-1.50544	0.45914	-3.27883	0.0010424	0.0636353	318
ENSG00000104918.8	chr19	protein_coding	RETN	1276.76	-1.26141	0.385217	-3.27454	0.00105833	0.0640039	319
ENSG00000116824.5	chr1	protein_coding	CD2	250.268	1.45064	0.443	3.27457	0.00105822	0.0640039	320
ENSG00000137809.17	chr15	protein_coding	ITGA11	36.8988	-1.54678	0.472234	-3.27545	0.00105496	0.0640039	321
ENSG00000082397.18	chr18	protein_coding	EPB41L3	6127.58	-0.760526	0.23245	-3.27178	0.00106873	0.0644322	322
ENSG00000076706.17	chr11	protein_coding	MCAM	10.6885	2.5103	0.767902	3.26903	0.00107915	0.0648594	323
ENSG00000117569.19	chr1	protein_coding	PTBP2	167.883	0.843308	0.25811	3.26724	0.001086	0.0649843	324
ENSG00000120833.14	chr12	protein_coding	SOCS2	166.751	0.918912	0.281359	3.26597	0.00109088	0.0649843	325
ENSG00000174705.13	chr5	protein_coding	SH3PXD2B	2975.33	-0.985665	0.301808	-3.26587	0.00109127	0.0649843	326
ENSG00000105697.9	chr19	protein_coding	HAMP	170.826	1.64995	0.505955	3.26105	0.00111	0.0657295	327
ENSG00000184515.11	chrX	protein_coding	BEX5	11.8769	2.37518	0.72838	3.26091	0.00111056	0.0657295	328
ENSG00000164935.6	chr8	protein_coding	DCSTAMP	1245.43	-0.953392	0.292587	-3.25849	0.00112007	0.0660912	329
ENSG00000161643.13	chr19	polymorphic_pseudogene	SIGLEC16	358.149	-1.2477	0.383436	-3.25399	0.00113795	0.0669422	330
ENSG00000169918.10	chr15	protein_coding	OTUD7A	7.74375	-2.20015	0.676777	-3.25092	0.0011503	0.0674648	331
ENSG00000069188.17	chr17	protein_coding	SDK2	9.60409	-2.24471	0.691362	-3.2468	0.00116711	0.0678826	332
ENSG00000100100.13	chr22	protein_coding	PIK3IP1	623.831	1.25322	0.385824	3.24817	0.00116151	0.0678826	333
ENSG00000171552.14	chr20	protein_coding	BCL2L1	3553.34	0.421775	0.129913	3.2466	0.00116792	0.0678826	334
ENSG00000073910.23	chr13	protein_coding	FRY	877.188	-0.583846	0.179937	-3.24473	0.00117561	0.0679231	335
ENSG00000183508.5	chr1	protein_coding	TENT5C	180.746	1.33749	0.412184	3.24489	0.00117497	0.0679231	336
ENSG00000165457.14	chr11	protein_coding	FOLR2	244.38	1.27874	0.394446	3.24185	0.00118755	0.0684094	337
ENSG00000140961.14	chr16	protein_coding	OSGIN1	734.681	-1.47542	0.456644	-3.23101	0.00123355	0.0708487	338
ENSG00000167613.16	chr19	protein_coding	LAIR1	11337.1	0.475214	0.147311	3.22592	0.00125567	0.0719066	339
ENSG00000169026.13	chr4	protein_coding	SLC49A3	1072.73	-0.482314	0.149678	-3.22235	0.00127144	0.0723828	340
ENSG00000228434.1	chr7	lncRNA	AC004951.6	150.803	0.720358	0.223535	3.22257	0.00127045	0.0723828	341
ENSG00000072657.10	chr12	protein_coding	TRHDE	255.827	1.86253	0.578305	3.22068	0.00127889	0.0725285	342
ENSG00000285631.1	chr3	lncRNA	RP11-119P22.2	23.5646	1.28251	0.398283	3.2201	0.00128148	0.0725285	343
ENSG00000188820.13	chr6	protein_coding	CALHM6	147.53	1.84147	0.572079	3.21891	0.00128677	0.0726163	344
ENSG00000163736.4	chr4	protein_coding	PPBP	141.907	-3.25905	1.01364	-3.2152	0.00130355	0.0731479	345
ENSG00000189157.14	chr4	protein_coding	FAM47E	45.0956	1.39877	0.435056	3.21516	0.00130372	0.0731479	346
ENSG00000112149.10	chr6	protein_coding	CD83	16390.4	0.593364	0.184942	3.20837	0.0013349	0.0746814	347
ENSG00000027869.12	chr1	protein_coding	SH2D2A	98.5185	1.74548	0.544976	3.20286	0.00136071	0.0753256	348
ENSG00000069493.15	chr12	protein_coding	CLEC2D	305.77	1.15051	0.359242	3.2026	0.00136194	0.0753256	349
ENSG00000116031.9	chr2	protein_coding	CD207	252.052	-1.95116	0.609191	-3.20287	0.00136066	0.0753256	350
ENSG00000138755.6	chr4	protein_coding	CXCL9	1366.61	2.01061	0.627774	3.20276	0.00136119	0.0753256	351
ENSG00000124766.7	chr6	protein_coding	SOX4	275.848	0.977961	0.305636	3.19976	0.00137542	0.0758549	352
ENSG00000131848.10	chr19	protein_coding	ZSCAN5A	187.697	-0.744552	0.232925	-3.19653	0.00139089	0.0764912	353
ENSG00000117707.16	chr1	protein_coding	PROX1	5.86398	3.96656	1.24443	3.18745	0.00143535	0.0787131	354
ENSG00000183665.5	chr8	protein_coding	TRMT12	202.614	-0.905361	0.284227	-3.18534	0.00144584	0.0790648	355
ENSG00000148773.14	chr10	protein_coding	MKI67	371.755	-1.34345	0.422078	-3.18293	0.00145792	0.0792788	356
ENSG00000157978.12	chr1	protein_coding	LDLRAP1	846.838	-0.940447	0.295465	-3.18294	0.0014579	0.0792788	357
ENSG00000105135.16	chr19	protein_coding	ILVBL	1118.77	-0.560963	0.176609	-3.1763	0.00149165	0.0799926	358
ENSG00000125744.12	chr19	protein_coding	RTN2	321.89	0.738895	0.232476	3.17837	0.00148105	0.0799926	359
ENSG00000127418.15	chr4	protein_coding	FGFRL1	676.217	-0.684867	0.215594	-3.17665	0.00148987	0.0799926	360
ENSG00000168646.13	chr17	protein_coding	AXIN2	7.04023	2.26647	0.713069	3.17847	0.00148055	0.0799926	361
ENSG00000197712.12	chr4	protein_coding	FAM114A1	272.29	0.840807	0.264631	3.17728	0.00148666	0.0799926	362
ENSG00000267688.1	chr19	lncRNA	AC005262.2	4.23207	-4.73331	1.49063	-3.17537	0.00149647	0.08003	363
ENSG00000162599.17	chr1	protein_coding	NFIA	118.831	1.57273	0.495831	3.1719	0.00151446	0.0807697	364
ENSG00000167083.7	chr17	protein_coding	GNGT2	447.152	-0.877995	0.277143	-3.16803	0.00153477	0.0816287	365
ENSG00000184678.10	chr1	protein_coding	H2BC21	401.062	1.03173	0.325961	3.16521	0.00154972	0.0821985	366
ENSG00000138639.18	chr4	protein_coding	ARHGAP24	349.513	1.43324	0.453379	3.16123	0.00157102	0.0826509	367
ENSG00000170054.16	chr14	protein_coding	SERPINA9	64.3108	2.2287	0.70481	3.16213	0.0015662	0.0826509	368
ENSG00000182372.10	chr8	protein_coding	CLN8	2725.16	-0.582472	0.18421	-3.16199	0.00156694	0.0826509	369
ENSG00000185215.11	chr14	protein_coding	TNFAIP2	25967.6	0.738071	0.233675	3.15854	0.00158562	0.0831936	370
ENSG00000170891.11	chr4	protein_coding	CYTL1	31.5937	-2.84481	0.900935	-3.15762	0.00159061	0.0832304	371
ENSG00000174171.6	chr15	lncRNA	RP11-23P13.6	21.9933	2.6872	0.85313	3.14981	0.00163378	0.0848037	372
ENSG00000181192.12	chr10	protein_coding	DHTKD1	394.114	-0.76979	0.244377	-3.15001	0.00163264	0.0848037	373
ENSG00000184574.10	chr12	protein_coding	LPAR5	75.5548	1.35122	0.428939	3.15014	0.00163194	0.0848037	374
ENSG00000119900.9	chr6	protein_coding	OGFRL1	2513.22	0.508435	0.161511	3.14799	0.00164396	0.0851045	375
ENSG00000007944.15	chr6	protein_coding	MYLIP	443.756	0.910576	0.289477	3.14559	0.00165753	0.0855691	376
ENSG00000204396.11	chr6	protein_coding	VWA7	219.381	-1.11977	0.356064	-3.14484	0.00166175	0.0855691	377
ENSG00000133216.17	chr1	protein_coding	EPHB2	286.028	-2.13111	0.677882	-3.14377	0.00166785	0.0856562	378
ENSG00000123240.17	chr10	protein_coding	OPTN	2437.49	0.849298	0.270646	3.13804	0.00170084	0.0871197	379
ENSG00000198851.10	chr11	protein_coding	CD3E	215.784	1.6563	0.528492	3.13401	0.00172434	0.0880909	380
ENSG00000119408.17	chr9	protein_coding	NEK6	3270.5	-0.473643	0.151176	-3.13305	0.00172997	0.0881468	381
ENSG00000214944.10	chr5	protein_coding	ARHGEF28	1422.41	-1.54743	0.494162	-3.13142	0.00173964	0.0884072	382
ENSG00000251538.7	chr5	lncRNA	LINC02201	6.38645	-2.96347	0.949421	-3.12134	0.00180029	0.0912509	383
ENSG00000072110.16	chr14	protein_coding	ACTN1	10197.3	0.473051	0.151829	3.11567	0.00183526	0.092781	384
ENSG00000137672.13	chr11	protein_coding	TRPC6	200.291	1.5287	0.491016	3.11334	0.0018498	0.0928959	385
ENSG00000141441.16	chr18	protein_coding	GAREM1	8.52052	2.77071	0.889741	3.11407	0.00184529	0.0928959	386
ENSG00000181610.13	chr17	protein_coding	MRPS23	708.658	-0.460719	0.148021	-3.11252	0.00185497	0.0928959	387
ENSG00000233913.7	chr5	processed_pseudogene	RPL10P9	158.955	-6.72831	2.16188	-3.11225	0.00185667	0.0928959	388
ENSG00000132872.12	chr18	protein_coding	SYT4	6.37168	3.49551	1.1249	3.10738	0.00188751	0.094196	389
ENSG00000278982.1	chr10	TEC	RP5-1031D4.3	9.23184	-3.1938	1.02829	-3.10593	0.0018968	0.0944168	390
ENSG00000162739.14	chr1	protein_coding	SLAMF6	187.538	0.799884	0.257662	3.10439	0.00190672	0.0946678	391
ENSG00000101335.10	chr20	protein_coding	MYL9	71.1015	-1.00111	0.322615	-3.10309	0.00191509	0.0948407	392
ENSG00000107736.22	chr10	protein_coding	CDH23	357.512	0.796616	0.25681	3.10196	0.00192244	0.0949629	393
ENSG00000164400.6	chr5	protein_coding	CSF2	12.9669	2.62024	0.844976	3.10097	0.00192888	0.0950387	394
ENSG00000162627.17	chr1	protein_coding	SNX7	109.468	1.23411	0.398216	3.09909	0.00194118	0.0954031	395
ENSG00000092200.13	chr14	protein_coding	RPGRIP1	29.9739	1.83178	0.59184	3.09507	0.00196769	0.095977	396
ENSG00000173598.14	chr12	protein_coding	NUDT4	564.393	-0.595666	0.192443	-3.09529	0.00196618	0.095977	397
ENSG00000279141.4	chr9	lncRNA	LINC01451	44.8026	-2.15527	0.696216	-3.0957	0.00196351	0.095977	398
ENSG00000099250.18	chr10	protein_coding	NRP1	7217.03	-0.575418	0.18628	-3.08899	0.00200838	0.0974715	399
ENSG00000142224.17	chr1	protein_coding	IL19	30.5735	-2.18941	0.708624	-3.08966	0.00200383	0.0974715	400
ENSG00000005486.17	chr7	protein_coding	RHBDD2	3100.22	-0.839464	0.272454	-3.08112	0.00206223	0.0998354	401
SPUTUM Samples, 2 group comparison between Cigarette Smokers and E-Cigarettes (Adjusted p-value <0.1)
gene_id	chromosome	gene_type	gene_name	baseMean	log2FoldChange	lfcSE	stat	pvalue	padj
ENSG00000138061.12	chr2	protein_coding	CYP1B1	5200.67	-6.50631	0.508937	-12.7841	2.01142e-37	4.33119e-33
ENSG00000178175.12	chr5	protein_coding	ZNF366	248.52	-2.68164	0.248174	-10.8055	3.2429e-27	3.49147e-23
ENSG00000140465.14	chr15	protein_coding	CYP1A1	77.0559	-7.91137	0.750947	-10.5352	5.94637e-26	4.26811e-22
ENSG00000256234.1	chr12	lncRNA	RP11-283G6.4	156.361	-4.16737	0.4733	-8.80492	1.30947e-18	7.04921e-15
ENSG00000167680.17	chr19	protein_coding	SEMA6B	7465.18	-2.54998	0.291021	-8.7622	1.91474e-18	8.24604e-15
ENSG00000255750.6	chr12	lncRNA	RP11-283G6.5	239.562	-3.71541	0.44022	-8.4399	3.17609e-17	1.13984e-13
ENSG00000139679.16	chr13	protein_coding	LPAR6	361.217	-1.93174	0.235318	-8.20906	2.22923e-16	5.87631e-13
ENSG00000162337.12	chr11	protein_coding	LRP5	163.834	-2.85478	0.347689	-8.21073	2.1984e-16	5.87631e-13
ENSG00000162493.17	chr1	protein_coding	PDPN	142.366	-3.9625	0.483383	-8.19742	2.45608e-16	5.87631e-13
ENSG00000165695.10	chr9	protein_coding	AK8	53.7225	-4.68297	0.576509	-8.12298	4.54882e-16	9.79497e-13
ENSG00000183578.8	chr15	protein_coding	TNFAIP8L3	203.354	-2.94776	0.365087	-8.07413	6.79612e-16	1.33037e-12
ENSG00000063438.20	chr5	protein_coding	AHRR	738.868	-4.63355	0.577662	-8.02122	1.04701e-15	1.87878e-12
ENSG00000102755.12	chr13	protein_coding	FLT1	1041.99	-1.96986	0.25565	-7.7053	1.3054e-14	2.16224e-11
ENSG00000184371.14	chr1	protein_coding	CSF1	11226.9	-1.42763	0.193166	-7.39067	1.46085e-13	2.2469e-10
ENSG00000162746.14	chr1	protein_coding	FCRLB	75.7982	-2.8769	0.390831	-7.36099	1.82549e-13	2.62055e-10
ENSG00000023909.10	chr1	protein_coding	GCLM	445.094	-1.47712	0.212594	-6.94807	3.70326e-12	4.9839e-09
ENSG00000100364.19	chr22	protein_coding	KIAA0930	8960.02	-1.13514	0.163626	-6.9374	3.99381e-12	5.05875e-09
ENSG00000101955.15	chrX	protein_coding	SRPX	17.0659	-5.51108	0.808703	-6.81472	9.44479e-12	1.03054e-08
ENSG00000134780.10	chr11	protein_coding	DAGLA	1368.32	-0.817466	0.11999	-6.8128	9.57172e-12	1.03054e-08
ENSG00000162892.16	chr1	protein_coding	IL24	59.4482	-5.18889	0.761102	-6.81761	9.25689e-12	1.03054e-08
ENSG00000278095.1	chr12	lncRNA	RP11-283G6.6	29.2647	-2.9394	0.434417	-6.7663	1.32114e-11	1.35467e-08
ENSG00000008394.13	chr12	protein_coding	MGST1	1910.48	-1.86337	0.278175	-6.69856	2.10485e-11	2.06017e-08
ENSG00000259760.1	chr15	lncRNA	RP11-20G13.2	19.4124	-3.76889	0.574861	-6.55617	5.5209e-11	5.16876e-08
ENSG00000099250.18	chr10	protein_coding	NRP1	7088.29	-1.03902	0.159378	-6.51922	7.06742e-11	6.34095e-08
ENSG00000185909.15	chr3	protein_coding	KLHDC8B	2399.68	1.61309	0.24973	6.45935	1.05153e-10	9.05703e-08
ENSG00000119138.5	chr9	protein_coding	KLF9	493.907	-1.05735	0.164292	-6.43581	1.22815e-10	1.01715e-07
ENSG00000186710.12	chr12	protein_coding	CFAP73	12.6931	-3.0002	0.471111	-6.36835	1.91068e-10	1.5238e-07
ENSG00000077063.11	chr7	protein_coding	CTTNBP2	37.0567	-3.97122	0.628532	-6.31826	2.64532e-10	2.03434e-07
ENSG00000178860.9	chr8	protein_coding	MSC	158.922	-3.4494	0.547198	-6.30375	2.90523e-10	2.15718e-07
ENSG00000111344.11	chr12	protein_coding	RASAL1	750.309	-3.52865	0.563985	-6.25663	3.93378e-10	2.82354e-07
ENSG00000185669.6	chr16	protein_coding	SNAI3	233.98	-1.68063	0.270495	-6.21316	5.19307e-10	3.60717e-07
ENSG00000170425.4	chr17	protein_coding	ADORA2B	525.927	-1.39043	0.224547	-6.19216	5.93439e-10	3.99329e-07
ENSG00000091436.17	chr2	protein_coding	MAP3K20	1137.95	-0.909373	0.147001	-6.18619	6.16368e-10	4.02189e-07
ENSG00000050767.18	chr5	protein_coding	COL23A1	141.804	-3.87639	0.631868	-6.13481	8.52588e-10	5.39964e-07
ENSG00000002822.16	chr7	protein_coding	MAD1L1	849.387	-1.04788	0.171036	-6.12665	8.97462e-10	5.52144e-07
ENSG00000119714.11	chr14	protein_coding	GPR68	166.304	-3.09319	0.509993	-6.06517	1.31816e-09	7.46948e-07
ENSG00000179163.12	chr1	protein_coding	FUCA1	7808.81	-1.76089	0.290132	-6.06927	1.28497e-09	7.46948e-07
ENSG00000196814.15	chr9	protein_coding	MVB12B	418.391	1.99785	0.328971	6.07301	1.25534e-09	7.46948e-07
ENSG00000147614.4	chr8	protein_coding	ATP6V0D2	1353.04	-2.17831	0.361094	-6.03254	1.61403e-09	8.91149e-07
ENSG00000259590.1	chr15	lncRNA	LINC02244	23.3084	-3.36286	0.561395	-5.99019	2.09598e-09	1.12832e-06
ENSG00000108691.9	chr17	protein_coding	CCL2	7925.17	-3.30518	0.552212	-5.98535	2.15928e-09	1.13404e-06
ENSG00000151012.13	chr4	protein_coding	SLC7A11	1873.77	-3.21941	0.540822	-5.95281	2.63571e-09	1.3513e-06
ENSG00000137101.13	chr9	protein_coding	CD72	822.782	1.76424	0.296891	5.94238	2.80916e-09	1.40674e-06
ENSG00000138080.14	chr2	protein_coding	EMILIN1	58.0436	-2.32096	0.395822	-5.86366	4.52784e-09	2.21586e-06
ENSG00000171631.16	chr11	protein_coding	P2RY6	405.64	-2.77026	0.474209	-5.84185	5.16237e-09	2.47025e-06
ENSG00000126767.18	chrX	protein_coding	ELK1	935.487	-0.573115	0.0985437	-5.81585	6.03283e-09	2.82402e-06
ENSG00000163870.16	chr3	protein_coding	TPRA1	1183.44	-1.05729	0.182164	-5.80403	6.47403e-09	2.90428e-06
ENSG00000197632.9	chr18	protein_coding	SERPINB2	808.219	-3.22727	0.555775	-5.80678	6.36853e-09	2.90428e-06
ENSG00000235531.11	chr8	lncRNA	MSC-AS1	58.1854	-3.33476	0.575059	-5.79898	6.67198e-09	2.932e-06
ENSG00000171517.6	chr1	protein_coding	LPAR3	169.155	2.67675	0.466788	5.7344	9.78557e-09	4.21425e-06
ENSG00000187186.15	chr9	protein_coding	RP11-195F19.5	21.0938	-1.63524	0.286633	-5.70501	1.16337e-08	4.91191e-06
ENSG00000161544.10	chr17	protein_coding	CYGB	543.207	-2.20731	0.387472	-5.69669	1.22154e-08	5.05834e-06
ENSG00000082556.14	chr8	protein_coding	OPRK1	105.148	3.6452	0.644869	5.65262	1.58022e-08	6.42016e-06
ENSG00000086696.11	chr16	protein_coding	HSD17B2	12.9257	-3.68557	0.655294	-5.62429	1.86271e-08	7.42773e-06
ENSG00000160211.19	chrX	protein_coding	G6PD	5638.95	-0.853944	0.152652	-5.59406	2.21819e-08	8.6844e-06
ENSG00000159399.10	chr2	protein_coding	HK2	7878.12	-0.71249	0.130358	-5.46563	4.61261e-08	1.77363e-05
ENSG00000168758.11	chr2	protein_coding	SEMA4C	108.761	-1.91605	0.351044	-5.45815	4.81121e-08	1.81754e-05
ENSG00000211584.14	chr12	protein_coding	SLC48A1	481.25	-1.28997	0.236844	-5.4465	5.13718e-08	1.89788e-05
ENSG00000273143.2	chr10	lncRNA	DUSP5-DT	29.9695	-3.84611	0.706443	-5.44433	5.20014e-08	1.89788e-05
ENSG00000142657.21	chr1	protein_coding	PGD	19412.8	-0.895361	0.165862	-5.39824	6.72979e-08	2.41521e-05
ENSG00000231672.8	chr2	lncRNA	DIRC3	20.1664	-2.19861	0.413409	-5.31825	1.04772e-07	3.69844e-05
ENSG00000133216.17	chr1	protein_coding	EPHB2	263.386	-2.12713	0.405486	-5.24587	1.55546e-07	5.40222e-05
ENSG00000128604.20	chr7	protein_coding	IRF5	3819.17	-0.933508	0.178241	-5.23733	1.6292e-07	5.4958e-05
ENSG00000221955.11	chr3	protein_coding	SLC12A8	109.026	-2.23153	0.42612	-5.23684	1.63345e-07	5.4958e-05
ENSG00000267416.1	chr17	lncRNA	HEATR6-DT	100.422	-1.71275	0.32891	-5.20734	1.91566e-07	6.34613e-05
ENSG00000103489.12	chr16	protein_coding	XYLT1	979.037	-2.17798	0.420652	-5.17764	2.24709e-07	7.3313e-05
ENSG00000001084.13	chr6	protein_coding	GCLC	1011.87	-1.24821	0.242355	-5.15034	2.60009e-07	7.8856e-05
ENSG00000153823.19	chr2	protein_coding	PID1	365.391	-2.13275	0.414063	-5.15078	2.59402e-07	7.8856e-05
ENSG00000166106.4	chr11	protein_coding	ADAMTS15	764.326	2.30128	0.446488	5.15417	2.54752e-07	7.8856e-05
ENSG00000181019.13	chr16	protein_coding	NQO1	587.735	-1.54871	0.300326	-5.15676	2.51263e-07	7.8856e-05
ENSG00000253230.9	chr8	lncRNA	MIR124-1HG	23.2963	-8.49573	1.649	-5.15204	2.57664e-07	7.8856e-05
ENSG00000165197.5	chrX	protein_coding	VEGFD	10.4145	-3.09051	0.604397	-5.11337	3.16458e-07	9.46428e-05
ENSG00000123243.15	chr10	protein_coding	ITIH5	2209.43	2.19759	0.433672	5.06739	4.03305e-07	0.000118964
ENSG00000155016.18	chr4	protein_coding	CYP2U1	129.867	1.15264	0.228167	5.05172	4.37838e-07	0.000127405
ENSG00000070214.16	chr9	protein_coding	SLC44A1	891.373	-1.19949	0.238662	-5.02588	5.01125e-07	0.000143876
ENSG00000110911.17	chr12	protein_coding	SLC11A2	3531.53	0.557242	0.111008	5.01982	5.17203e-07	0.000146429
ENSG00000160307.10	chr21	protein_coding	S100B	144.376	-2.6125	0.520683	-5.01745	5.23618e-07	0.000146429
ENSG00000068831.19	chr11	protein_coding	RASGRP2	1255.96	0.695585	0.139023	5.00337	5.63378e-07	0.00015356
ENSG00000150637.9	chr18	protein_coding	CD226	353.577	-2.02234	0.40416	-5.00382	5.62061e-07	0.00015356
ENSG00000111644.8	chr12	protein_coding	ACRBP	240.804	0.891201	0.178432	4.99463	5.89479e-07	0.000158666
ENSG00000178623.12	chr2	protein_coding	GPR35	261.321	-1.82123	0.365042	-4.98908	6.06672e-07	0.000161277
ENSG00000179630.11	chr13	protein_coding	LACC1	1283.43	-1.14544	0.229705	-4.98658	6.14584e-07	0.000161388
ENSG00000136861.18	chr9	protein_coding	CDK5RAP2	2263.07	-1.3639	0.274027	-4.97724	6.44984e-07	0.000167331
ENSG00000059573.9	chr10	protein_coding	ALDH18A1	365.789	1.29241	0.260062	4.96963	6.70805e-07	0.000171958
ENSG00000206538.9	chr3	protein_coding	VGLL3	103.857	3.38381	0.682917	4.95493	7.2356e-07	0.000183299
ENSG00000197182.14	chr22	lncRNA	MIRLET7BHG	133.739	0.759126	0.15341	4.94834	7.48475e-07	0.000187406
ENSG00000154269.15	chr6	protein_coding	ENPP3	177.154	2.08581	0.422883	4.93236	8.12429e-07	0.000201081
ENSG00000023892.11	chr6	protein_coding	DEF6	1722.21	0.758507	0.155445	4.87959	1.06305e-06	0.00026012
ENSG00000170891.11	chr4	protein_coding	CYTL1	26.6222	-3.22941	0.66357	-4.86672	1.13468e-06	0.00027453
ENSG00000173320.12	chr4	protein_coding	STOX2	43.8367	-2.83814	0.584588	-4.85494	1.20421e-06	0.000288113
ENSG00000141293.16	chr17	protein_coding	SKAP1	131.272	1.86947	0.390048	4.79292	1.64369e-06	0.000388941
ENSG00000108798.9	chr17	protein_coding	ABI3	1227.9	-1.04082	0.217346	-4.78875	1.6782e-06	0.000392791
ENSG00000258818.4	chr14	protein_coding	RNASE4	105.597	1.76021	0.368067	4.7823	1.73301e-06	0.000401256
ENSG00000225830.16	chr10	protein_coding	ERCC6	370.208	-0.840461	0.175858	-4.77921	1.75988e-06	0.000403143
ENSG00000171658.8	chr3	transcribed_unprocessed_pseudogene	NMRAL2P	268.282	-1.53106	0.320672	-4.77454	1.80115e-06	0.000408254
ENSG00000173546.7	chr15	protein_coding	CSPG4	347.9	1.86198	0.390507	4.7681	1.85967e-06	0.000417128
ENSG00000138207.14	chr10	protein_coding	RBP4	3801.42	1.32799	0.280285	4.73801	2.15826e-06	0.000479111
ENSG00000156535.15	chr6	protein_coding	CD109	1697.72	-1.19856	0.253994	-4.71886	2.37174e-06	0.000521129
ENSG00000140961.14	chr16	protein_coding	OSGIN1	687.933	-1.70299	0.361278	-4.7138	2.43136e-06	0.000528834
ENSG00000087842.11	chrX	protein_coding	PIR	346.353	-1.65313	0.352251	-4.69305	2.69157e-06	0.000573838
ENSG00000162390.18	chr1	protein_coding	ACOT11	227.52	-1.35583	0.288781	-4.695	2.66602e-06	0.000573838
ENSG00000255298.5	chr11	protein_coding	OR8G5	8.48148	-3.7669	0.803883	-4.68588	2.78766e-06	0.000588497
ENSG00000150636.17	chr18	protein_coding	CCDC102B	48.2557	-1.38804	0.298152	-4.65548	3.23226e-06	0.00067573
ENSG00000198431.16	chr12	protein_coding	TXNRD1	9239.24	-1.1711	0.251696	-4.65282	3.2742e-06	0.000677916
ENSG00000108688.11	chr17	protein_coding	CCL7	142.118	-2.63995	0.567666	-4.65054	3.31068e-06	0.000678941
ENSG00000159899.15	chr9	protein_coding	NPR2	15.6164	-1.68698	0.363238	-4.64427	3.41279e-06	0.000693279
ENSG00000214063.11	chr11	protein_coding	TSPAN4	1911.39	1.06325	0.229273	4.63747	3.52694e-06	0.000709772
ENSG00000134955.12	chr11	protein_coding	SLC37A2	5990.62	-0.749193	0.163145	-4.5922	4.38591e-06	0.000874462
ENSG00000161267.12	chr3	protein_coding	BDH1	110.604	-1.33706	0.292895	-4.56497	4.99563e-06	0.000986888
ENSG00000256001.2	chr12	lncRNA	RP11-575F12.2	17.1511	-5.40639	1.18527	-4.56131	5.08347e-06	0.000995112
ENSG00000128683.14	chr2	protein_coding	GAD1	12.3013	-2.57505	0.567186	-4.54005	5.62411e-06	0.00109103
ENSG00000109158.11	chr4	protein_coding	GABRA4	8.78186	3.48086	0.768095	4.53181	5.84807e-06	0.00112434
ENSG00000156414.19	chr14	protein_coding	TDRD9	436.322	-1.47741	0.327893	-4.50576	6.61346e-06	0.00126024
ENSG00000109743.11	chr4	protein_coding	BST1	2086.21	0.653509	0.145198	4.50082	6.76927e-06	0.00127078
ENSG00000197403.5	chr1	protein_coding	OR6N1	60.22	-2.1704	0.482283	-4.50027	6.78679e-06	0.00127078
ENSG00000073464.13	chrX	protein_coding	CLCN4	1529.83	-1.51437	0.338276	-4.47673	7.57954e-06	0.00139884
ENSG00000196139.14	chr10	protein_coding	AKR1C3	2618.98	-1.29813	0.290012	-4.47614	7.60064e-06	0.00139884
ENSG00000072840.13	chr4	protein_coding	EVC	74.5984	-2.00169	0.448429	-4.46378	8.05255e-06	0.00145711
ENSG00000164047.6	chr3	protein_coding	CAMP	414.533	2.13863	0.479074	4.4641	8.04068e-06	0.00145711
ENSG00000158813.18	chrX	protein_coding	EDA	33.2005	2.089	0.468867	4.45542	8.37309e-06	0.00150248
ENSG00000130600.19	chr11	lncRNA	H19	452.698	-2.84179	0.638134	-4.45327	8.4571e-06	0.00150501
ENSG00000155463.14	chr14	protein_coding	OXA1L	2996.7	-0.408312	0.0917337	-4.45105	8.54502e-06	0.0015082
ENSG00000164683.18	chr8	protein_coding	HEY1	71.8888	1.36237	0.306443	4.44575	8.75856e-06	0.00153332
ENSG00000225968.7	chr7	protein_coding	ELFN1	25.1687	-2.66338	0.59953	-4.44245	8.8942e-06	0.00154451
ENSG00000122035.7	chr13	protein_coding	RASL11A	149.954	1.90851	0.429823	4.44023	8.98625e-06	0.00154801
ENSG00000124762.14	chr6	protein_coding	CDKN1A	8492.42	-1.08279	0.243972	-4.43815	9.07333e-06	0.0015506
ENSG00000258227.7	chr7	protein_coding	CLEC5A	3950.27	-1.37485	0.310759	-4.42416	9.68195e-06	0.00163746
ENSG00000266338.6	chr1	protein_coding	NBPF15	677.569	0.681853	0.154161	4.42301	9.73363e-06	0.00163746
ENSG00000164935.6	chr8	protein_coding	DCSTAMP	1210.63	-1.37683	0.311701	-4.41715	1.0001e-05	0.00166939
ENSG00000137393.10	chr6	protein_coding	RNF144B	2922.48	0.944289	0.214016	4.41223	1.0231e-05	0.00169464
ENSG00000170485.17	chr2	protein_coding	NPAS2	104.421	-2.43614	0.55235	-4.41049	1.03136e-05	0.0016953
ENSG00000051825.15	chr12	protein_coding	MPHOSPH9	309.589	-0.809533	0.183656	-4.40786	1.04395e-05	0.00170298
ENSG00000185070.12	chr14	protein_coding	FLRT2	105.619	-2.13106	0.48396	-4.40337	1.06581e-05	0.0017197
ENSG00000258826.6	chr14	lncRNA	LINC01147	12.677	2.69583	0.612343	4.40249	1.07017e-05	0.0017197
ENSG00000108602.18	chr17	protein_coding	ALDH3A1	375.626	-2.41837	0.549652	-4.39982	1.0834e-05	0.00172807
ENSG00000122359.18	chr10	protein_coding	ANXA11	11869.7	-0.571288	0.129971	-4.39551	1.10515e-05	0.0017498
ENSG00000273213.4	chr1	protein_coding	H3-2	271.765	1.0845	0.247462	4.38248	1.17336e-05	0.00184422
ENSG00000206113.11	chr4	protein_coding	CFAP99	11.7192	-2.25568	0.516239	-4.36946	1.24556e-05	0.00194353
ENSG00000105281.12	chr19	protein_coding	SLC1A5	2870.74	-0.910087	0.20838	-4.36744	1.25712e-05	0.00194745
ENSG00000120885.22	chr8	protein_coding	CLU	83.6809	-2.50034	0.572804	-4.3651	1.27065e-05	0.00195435
ENSG00000215267.8	chr10	transcribed_unprocessed_pseudogene	AKR1C7P	28.5262	-1.28055	0.294096	-4.3542	1.33554e-05	0.00203959
ENSG00000157978.12	chr1	protein_coding	LDLRAP1	880.59	-1.03103	0.23752	-4.34083	1.41948e-05	0.00215252
ENSG00000138606.19	chr15	protein_coding	SHF	43.7709	-1.9819	0.457861	-4.32859	1.50064e-05	0.00224398
ENSG00000165457.14	chr11	protein_coding	FOLR2	300.424	0.97519	0.225268	4.32903	1.49769e-05	0.00224398
ENSG00000132514.14	chr17	protein_coding	CLEC10A	1243.41	-1.73581	0.401404	-4.32434	1.5299e-05	0.00227195
ENSG00000141527.18	chr17	protein_coding	CARD14	56.5545	-1.50723	0.348999	-4.31872	1.56935e-05	0.00231458
ENSG00000114126.18	chr3	protein_coding	TFDP2	345.603	1.00766	0.233408	4.31717	1.58042e-05	0.00231504
ENSG00000075275.18	chr22	protein_coding	CELSR1	399.054	-1.46603	0.340127	-4.31025	1.63073e-05	0.0023726
ENSG00000131471.7	chr17	protein_coding	AOC3	5946.7	1.36444	0.317038	4.30371	1.67959e-05	0.00242729
ENSG00000205464.13	chr5	transcribed_unitary_pseudogene	ATP6AP1L	137.091	1.46734	0.341675	4.29454	1.75057e-05	0.002513
ENSG00000162627.17	chr1	protein_coding	SNX7	183.296	1.54645	0.360299	4.29214	1.7696e-05	0.0025235
ENSG00000184307.17	chr3	protein_coding	ZDHHC23	81.5662	0.981917	0.229199	4.28412	1.83461e-05	0.00259899
ENSG00000185640.6	chr12	protein_coding	KRT79	411.055	-1.70247	0.39793	-4.27832	1.88309e-05	0.00265024
ENSG00000206341.7	chr6	unprocessed_pseudogene	HLA-H	2707.67	1.50377	0.35162	4.27668	1.897e-05	0.00265248
ENSG00000074416.15	chr3	protein_coding	MGLL	5629.04	0.932494	0.218151	4.27454	1.91531e-05	0.0026608
ENSG00000099194.6	chr10	protein_coding	SCD	52190.2	1.18406	0.277228	4.27109	1.9452e-05	0.002685
ENSG00000102145.15	chrX	protein_coding	GATA1	6.72467	-4.04258	0.947882	-4.26486	2.00026e-05	0.00272605
ENSG00000137809.17	chr15	protein_coding	ITGA11	35.0421	-1.78351	0.418077	-4.26599	1.99019e-05	0.00272605
ENSG00000204219.11	chr1	protein_coding	TCEA3	537.002	1.69303	0.398432	4.24924	2.14495e-05	0.00290486
ENSG00000173705.9	chr3	protein_coding	SUSD5	44.6786	-3.20481	0.754602	-4.24701	2.16637e-05	0.00291553
ENSG00000125744.12	chr19	protein_coding	RTN2	445.051	0.802678	0.18971	4.23107	2.32578e-05	0.00309628
ENSG00000136161.13	chr13	protein_coding	RCBTB2	836.968	-0.825582	0.195165	-4.23018	2.33508e-05	0.00309628
ENSG00000157216.16	chr1	protein_coding	SSBP3	557.246	-1.12552	0.266121	-4.22934	2.34381e-05	0.00309628
ENSG00000125730.17	chr19	protein_coding	C3	2228.76	1.85435	0.439414	4.22006	2.44238e-05	0.00316817
ENSG00000181374.8	chr17	protein_coding	CCL13	67.964	-3.2979	0.781453	-4.22022	2.44068e-05	0.00316817
ENSG00000254519.5	chr11	lncRNA	CTD-2210P24.1	7.0716	2.77091	0.656238	4.22242	2.41692e-05	0.00316817
ENSG00000186480.13	chr7	protein_coding	INSIG1	4014.35	-1.48998	0.353246	-4.21796	2.46518e-05	0.0031786
ENSG00000154165.5	chr3	protein_coding	GPR15	38.2835	-2.38465	0.566426	-4.21	2.55373e-05	0.00327318
ENSG00000157193.18	chr1	protein_coding	LRP8	332.08	-1.0259	0.243772	-4.20843	2.57147e-05	0.00327642
ENSG00000103355.14	chr16	protein_coding	PRSS33	41.6913	-1.93719	0.460817	-4.20381	2.62458e-05	0.00332442
ENSG00000102572.15	chr13	protein_coding	STK24	4615.76	-0.525627	0.125114	-4.20117	2.65536e-05	0.00334373
ENSG00000155011.9	chr4	protein_coding	DKK2	23.9636	-2.32951	0.555138	-4.19627	2.71351e-05	0.0033971
ENSG00000276980.1	chr19	lncRNA	CTD-3128G10.7	11.0613	2.82734	0.67432	4.19287	2.75442e-05	0.00342838
ENSG00000166173.11	chr15	protein_coding	LARP6	8.69916	2.1682	0.517931	4.18626	2.83588e-05	0.00350948
ENSG00000108821.14	chr17	protein_coding	COL1A1	48.0354	-2.55579	0.610909	-4.18358	2.86952e-05	0.00353082
ENSG00000101004.15	chr20	protein_coding	NINL	26.3547	-1.71781	0.411292	-4.17663	2.9586e-05	0.0035993
ENSG00000163661.4	chr3	protein_coding	PTX3	620.229	1.89269	0.453036	4.1778	2.9434e-05	0.0035993
ENSG00000152270.9	chr11	protein_coding	PDE3B	999.476	-0.676783	0.162361	-4.16839	3.06752e-05	0.00371084
ENSG00000240801.1	chr11	lncRNA	AC132217.4	4.32067	-4.14751	0.995439	-4.16652	3.0929e-05	0.00372063
ENSG00000175315.3	chr11	protein_coding	CST6	71.5633	-1.54657	0.371776	-4.15995	3.18315e-05	0.00378689
ENSG00000175779.4	chr15	lncRNA	LINC02694	8.64812	3.80816	0.915204	4.161	3.16861e-05	0.00378689
ENSG00000225511.7	chr9	transcribed_unprocessed_pseudogene	LINC00475	6.24799	-4.04092	0.973356	-4.15154	3.30251e-05	0.0039073
ENSG00000101400.6	chr20	protein_coding	SNTA1	116.147	0.961732	0.2324	4.13827	3.49939e-05	0.00411762
ENSG00000134285.11	chr12	protein_coding	FKBP11	512.933	0.843933	0.204231	4.13226	3.5922e-05	0.00420385
ENSG00000100311.17	chr22	protein_coding	PDGFB	240.224	-1.28358	0.311094	-4.12602	3.69094e-05	0.00426774
ENSG00000135740.17	chr16	protein_coding	SLC9A5	24.4261	-2.0493	0.496494	-4.12753	3.66676e-05	0.00426774
ENSG00000172345.14	chr15	protein_coding	STARD5	319.321	-0.679148	0.164639	-4.12507	3.70625e-05	0.00426774
ENSG00000204472.13	chr6	protein_coding	AIF1	11148.2	0.500271	0.121373	4.12176	3.75992e-05	0.00430651
ENSG00000214814.7	chr8	protein_coding	FER1L6	50.0369	-2.38157	0.578946	-4.11363	3.8948e-05	0.00443739
ENSG00000118473.23	chr1	protein_coding	SGIP1	4.78727	-2.70642	0.658199	-4.11186	3.92489e-05	0.00444814
ENSG00000137672.13	chr11	protein_coding	TRPC6	294.751	1.30072	0.31656	4.10892	3.97507e-05	0.00445809
ENSG00000140280.14	chr15	protein_coding	LYSMD2	468.159	0.477315	0.116153	4.10935	3.96774e-05	0.00445809
ENSG00000259070.7	chr14	lncRNA	LINC00639	43.6833	1.71303	0.41808	4.09737	4.17878e-05	0.00466226
ENSG00000072694.21	chr1	protein_coding	FCGR2B	2041.45	-1.62656	0.397114	-4.09595	4.20445e-05	0.00466672
ENSG00000092200.13	chr14	protein_coding	RPGRIP1	59.0651	2.0188	0.493695	4.08916	4.32931e-05	0.00478066
ENSG00000154447.15	chr4	protein_coding	SH3RF1	78.7304	-1.42602	0.348987	-4.08617	4.38551e-05	0.00481802
ENSG00000244198.7	chr7	lncRNA	ARHGEF35-AS1	2340.47	-1.27324	0.312815	-4.07028	4.69573e-05	0.00510673
ENSG00000274944.4	chr1	protein_coding	RP5-864K19.6	20.0755	-7.02753	1.72608	-4.07137	4.67367e-05	0.00510673
ENSG00000053438.11	chr20	protein_coding	NNAT	15.83	-1.85828	0.457757	-4.05954	4.91697e-05	0.00532046
ENSG00000166793.13	chr11	protein_coding	YPEL4	324.777	-1.31099	0.323136	-4.05709	4.96884e-05	0.0053497
ENSG00000164120.14	chr4	protein_coding	HPGD	1146.4	-0.963126	0.237605	-4.05347	5.04639e-05	0.00540617
ENSG00000088538.13	chr3	protein_coding	DOCK3	227.875	-1.14315	0.283628	-4.03046	5.56677e-05	0.00593412
ENSG00000146733.14	chr7	protein_coding	PSPH	130.281	-1.29285	0.321023	-4.02727	5.64291e-05	0.00595631
ENSG00000160870.15	chr7	protein_coding	CYP3A7	14.1306	3.15693	0.783766	4.0279	5.6277e-05	0.00595631
ENSG00000106541.12	chr7	protein_coding	AGR2	102.727	-2.34974	0.583657	-4.02589	5.67609e-05	0.00596211
ENSG00000182704.8	chr11	protein_coding	TSKU	438.403	-1.16763	0.290732	-4.01616	5.91535e-05	0.00618326
ENSG00000138639.18	chr4	protein_coding	ARHGAP24	495.787	1.37789	0.344686	3.99753	6.40067e-05	0.0066482
ENSG00000164056.11	chr4	protein_coding	SPRY1	339.337	1.30886	0.32757	3.99566	6.45141e-05	0.0066482
ENSG00000185432.12	chr12	protein_coding	METTL7A	268.314	1.24911	0.312621	3.99561	6.45276e-05	0.0066482
ENSG00000140044.13	chr14	protein_coding	JDP2	928.107	0.614263	0.154014	3.98835	6.65333e-05	0.0068222
ENSG00000271121.2	chr1	processed_pseudogene	NUDT4P2	83.9511	-0.942912	0.23675	-3.98273	6.81283e-05	0.00695264
ENSG00000089169.15	chr12	protein_coding	RPH3A	113.68	2.27237	0.572282	3.97072	7.16559e-05	0.00724398
ENSG00000224596.8	chr10	lncRNA	ZMIZ1-AS1	500.412	-1.93994	0.488488	-3.97133	7.14738e-05	0.00724398
ENSG00000155926.14	chr8	protein_coding	SLA	15524	0.81087	0.204288	3.96924	7.21012e-05	0.00725493
ENSG00000124257.7	chr20	protein_coding	NEURL2	77.7381	2.97227	0.749556	3.96538	7.32805e-05	0.00730461
ENSG00000134871.19	chr13	protein_coding	COL4A2	162.48	-1.36038	0.343169	-3.96417	7.36519e-05	0.00730461
ENSG00000136158.12	chr13	protein_coding	SPRY2	119.54	-1.3356	0.336793	-3.96564	7.32001e-05	0.00730461
ENSG00000156970.13	chr15	protein_coding	BUB1B	91.2149	-1.49509	0.377244	-3.9632	7.39518e-05	0.00730461
ENSG00000085999.13	chr1	protein_coding	RAD54L	38.9047	-1.57693	0.400241	-3.93995	8.14996e-05	0.00801339
ENSG00000152767.17	chr13	protein_coding	FARP1	1173.98	1.04066	0.265321	3.92226	8.77236e-05	0.00858614
ENSG00000168546.11	chr8	protein_coding	GFRA2	160.291	-1.50474	0.384553	-3.91294	9.11785e-05	0.00888392
ENSG00000282993.1	chr13	TEC	RP11-118A1.2	132.528	0.886217	0.226877	3.90616	9.37758e-05	0.00909583
ENSG00000169994.19	chr2	protein_coding	MYO7B	625.153	0.740835	0.189762	3.90402	9.46093e-05	0.00912162
ENSG00000177791.12	chr10	protein_coding	MYOZ1	85.1477	-2.01435	0.516062	-3.9033	9.48889e-05	0.00912162
ENSG00000130513.6	chr19	protein_coding	GDF15	207.01	-0.934973	0.239606	-3.90212	9.53523e-05	0.00912542
ENSG00000256235.3	chr5	protein_coding	SMIM3	772.866	-1.34882	0.345989	-3.89844	9.68128e-05	0.00922421
ENSG00000262406.3	chr11	protein_coding	MMP12	2125.1	-2.14164	0.549762	-3.89557	9.79676e-05	0.00929312
ENSG00000276819.1	chr7	TR_V_gene	TRBV15	2.71027	4.32843	1.11279	3.8897	0.000100369	0.00947915
ENSG00000267534.4	chr19	protein_coding	S1PR2	179.489	-1.11434	0.286569	-3.88854	0.000100849	0.0094829
ENSG00000157168.20	chr8	protein_coding	NRG1	76.8786	-2.15105	0.553757	-3.88447	0.000102555	0.00960136
ENSG00000275302.2	chr17	protein_coding	CCL4	13880.7	1.21168	0.312222	3.88083	0.000104102	0.00970264
ENSG00000279393.1	chr13	TEC	RP11-95G6.1	12.0422	-2.11764	0.545811	-3.87981	0.000104538	0.00970264
ENSG00000131435.13	chr5	protein_coding	PDLIM4	84.6424	-1.9874	0.512597	-3.87712	0.000105699	0.00972652
ENSG00000255833.2	chr5	protein_coding	TIFAB	151.835	-1.54882	0.399439	-3.87749	0.000105538	0.00972652
ENSG00000082397.18	chr18	protein_coding	EPB41L3	6689.4	-0.678001	0.175128	-3.87146	0.000108184	0.00984022
ENSG00000117707.16	chr1	protein_coding	PROX1	9.35998	3.8032	0.98209	3.87256	0.000107698	0.00984022
ENSG00000259225.7	chr15	lncRNA	LINC02345	315.947	-1.60394	0.414327	-3.87119	0.000108305	0.00984022
ENSG00000091136.15	chr7	protein_coding	LAMB1	1029.71	2.93594	0.759105	3.86763	0.000109898	0.00990138
ENSG00000155657.28	chr2	protein_coding	TTN	31.7874	1.65243	0.427208	3.86799	0.000109738	0.00990138
ENSG00000108932.12	chr17	protein_coding	SLC16A6	1881.77	-0.98243	0.254788	-3.85587	0.000115319	0.0102306
ENSG00000138119.17	chr10	protein_coding	MYOF	9295.55	-0.570437	0.1479	-3.8569	0.000114833	0.0102306
ENSG00000158485.11	chr1	protein_coding	CD1B	189.199	-2.41191	0.625561	-3.85559	0.000115452	0.0102306
ENSG00000214595.12	chr2	protein_coding	EML6	32.3161	-2.07362	0.537747	-3.85612	0.000115202	0.0102306
ENSG00000196664.5	chrX	protein_coding	TLR7	991.913	1.13493	0.294524	3.85345	0.000116464	0.010278
ENSG00000104290.11	chr8	protein_coding	FZD3	20.6742	-3.29441	0.856701	-3.84546	0.000120329	0.0104626
ENSG00000112818.11	chr6	protein_coding	MEP1A	17.7191	-1.58587	0.412474	-3.84478	0.00012066	0.0104626
ENSG00000158477.7	chr1	protein_coding	CD1A	323.422	-2.07049	0.538613	-3.84412	0.000120986	0.0104626
ENSG00000198825.15	chr10	protein_coding	INPP5F	1062.55	-0.692142	0.180016	-3.84488	0.000120609	0.0104626
ENSG00000273088.2	chr1	protein_coding	RP11-201K10.3	62.9859	-1.37961	0.358602	-3.84719	0.00011948	0.0104626
ENSG00000146038.12	chr6	protein_coding	DCDC2	13.2556	-1.62606	0.423641	-3.83831	0.000123886	0.0106281
ENSG00000162599.17	chr1	protein_coding	NFIA	135.627	1.14764	0.298962	3.83873	0.000123672	0.0106281
ENSG00000112115.7	chr6	protein_coding	IL17A	9.70757	3.4107	0.888879	3.83708	0.000124508	0.010639
ENSG00000261040.7	chr17	transcribed_unitary_pseudogene	WFDC21P	454.108	-1.51207	0.394277	-3.83505	0.000125538	0.0106846
ENSG00000124785.9	chr6	protein_coding	NRN1	12.5891	-2.64177	0.689518	-3.83132	0.000127456	0.0108051
ENSG00000131626.19	chr11	protein_coding	PPFIA1	3226.32	-0.468735	0.122421	-3.82888	0.000128729	0.0108703
ENSG00000125037.12	chr3	protein_coding	EMC3	2583.94	-0.390429	0.10204	-3.82623	0.000130119	0.0109448
ENSG00000230387.4	chr20	lncRNA	RP4-737E23.7	19.7702	-2.61439	0.684142	-3.82141	0.000132692	0.0111177
ENSG00000224809.2	chr9	processed_pseudogene	BEND3P2	5.41302	-2.92685	0.766501	-3.81845	0.00013429	0.011208
ENSG00000122729.19	chr9	protein_coding	ACO1	5659.3	0.758949	0.198888	3.81596	0.000135655	0.011226
ENSG00000153317.15	chr8	protein_coding	ASAP1	4779.02	-0.912932	0.239201	-3.8166	0.000135304	0.011226
ENSG00000182372.10	chr8	protein_coding	CLN8	2976.96	-0.60367	0.158227	-3.81521	0.000136069	0.011226
ENSG00000185168.5	chr17	lncRNA	LINC00482	30.0989	1.72674	0.453191	3.81019	0.00013886	0.0114125
ENSG00000182240.16	chr21	protein_coding	BACE2	323.154	1.63434	0.43078	3.79391	0.000148291	0.0121412
ENSG00000155974.13	chr12	protein_coding	GRIP1	8.39931	-2.12443	0.560689	-3.78896	0.00015128	0.0122925
ENSG00000184785.6	chrX	protein_coding	SMIM10	59.9099	1.27259	0.33583	3.78937	0.000151027	0.0122925
ENSG00000262879.6	chr17	lncRNA	RP11-156P1.3	333.039	0.704012	0.185929	3.78645	0.000152818	0.0123708
ENSG00000097046.13	chr1	protein_coding	CDC7	58.0747	-0.697373	0.184381	-3.78225	0.000155419	0.0125342
ENSG00000184163.3	chr1	protein_coding	C1QTNF12	9.28234	1.98364	0.524819	3.77968	0.000157033	0.0126171
ENSG00000236985.1	chr20	lncRNA	RP5-1195D24.1	2.42733	4.15033	1.09891	3.77678	0.000158867	0.0127171
ENSG00000255330.9	chr6	protein_coding	RP3-403A15.5	58.5641	2.19708	0.581906	3.77566	0.000159584	0.0127271
ENSG00000147041.12	chrX	protein_coding	SYTL5	10.6161	-2.98133	0.790101	-3.77335	0.000161068	0.0127981
ENSG00000148426.13	chr10	protein_coding	PROSER2	32.9204	-1.8677	0.495459	-3.76964	0.000163484	0.0129423
ENSG00000235568.7	chr22	protein_coding	NFAM1	4090.84	1.07979	0.286635	3.76714	0.000165126	0.0130244
ENSG00000117215.15	chr1	protein_coding	PLA2G2D	13.0523	3.75893	0.998442	3.7648	0.000166683	0.0130992
ENSG00000087245.13	chr16	protein_coding	MMP2	285.866	-2.04144	0.542517	-3.7629	0.000167954	0.01315
ENSG00000170893.4	chr3	protein_coding	TRH	30.8576	2.40008	0.637977	3.76201	0.00016855	0.01315
ENSG00000236790.6	chr2	lncRNA	LINC00299	17.5205	1.95783	0.521996	3.75066	0.000176368	0.0137102
ENSG00000174938.15	chr16	protein_coding	SEZ6L2	9.0271	-2.88594	0.769693	-3.74946	0.000177213	0.0137263
ENSG00000250696.5	chr4	lncRNA	RP11-704M14.1	3.19894	-5.22593	1.39418	-3.74838	0.000177982	0.0137365
ENSG00000153885.15	chr19	protein_coding	KCTD15	93.333	-1.51922	0.405965	-3.74224	0.000182384	0.013976
ENSG00000178053.20	chr3	protein_coding	MLF1	239.249	0.661238	0.176686	3.74244	0.000182244	0.013976
ENSG00000228623.6	chr9	transcribed_unprocessed_pseudogene	ZNF883	45.9035	1.22107	0.326743	3.7371	0.000186158	0.0142147
ENSG00000035403.18	chr10	protein_coding	VCL	1211.57	-0.585038	0.156966	-3.72717	0.000193645	0.0147066
ENSG00000171766.17	chr15	protein_coding	GATM	162.371	-1.15415	0.309695	-3.72675	0.000193967	0.0147066
ENSG00000057294.16	chr12	protein_coding	PKP2	117.386	1.74722	0.46988	3.71845	0.000200451	0.0150495
ENSG00000166278.15	chr6	protein_coding	C2	7968.06	0.646869	0.173904	3.7197	0.000199461	0.0150495
ENSG00000259953.2	chr9	lncRNA	RP11-4O1.2	779.21	0.791908	0.212977	3.71828	0.000200586	0.0150495
ENSG00000102794.10	chr13	protein_coding	ACOD1	90.3943	2.2969	0.618266	3.71507	0.000203148	0.0151888
ENSG00000090382.7	chr12	protein_coding	LYZ	153427	1.05772	0.284997	3.71134	0.000206163	0.015308
ENSG00000150337.14	chr1	protein_coding	FCGR1A	9560.43	0.467049	0.125816	3.71216	0.0002055	0.015308
ENSG00000168273.8	chr3	protein_coding	SMIM4	205.7	-0.874112	0.235874	-3.70584	0.00021069	0.0155904
ENSG00000205307.12	chr7	protein_coding	SAP25	266.927	1.13213	0.305999	3.69979	0.000215777	0.015912
ENSG00000226950.8	chr4	lncRNA	DANCR	135.224	-0.695801	0.188115	-3.69882	0.000216605	0.0159186
ENSG00000100979.15	chr20	protein_coding	PLTP	3149.93	2.06064	0.558281	3.69104	0.000223336	0.0163574
ENSG00000271303.2	chr20	protein_coding	SRXN1	4440.58	-0.830208	0.225375	-3.68367	0.000229903	0.0167813
ENSG00000129116.19	chr4	protein_coding	PALLD	511.918	-1.00288	0.272773	-3.67661	0.000236353	0.01717
ENSG00000285631.1	chr3	lncRNA	RP11-119P22.2	80.2141	2.10185	0.571761	3.67611	0.000236822	0.01717
ENSG00000164604.14	chr7	protein_coding	GPR85	437.077	1.11793	0.304438	3.6721	0.000240565	0.0172048
ENSG00000165949.12	chr14	protein_coding	IFI27	2181.26	1.8819	0.512594	3.67132	0.000241297	0.0172048
ENSG00000169826.8	chr10	protein_coding	CSGALNACT2	2979.64	-0.476707	0.129765	-3.67362	0.000239137	0.0172048
ENSG00000172869.15	chr5	protein_coding	DMXL1	935.011	-0.65003	0.176953	-3.67346	0.000239288	0.0172048
ENSG00000187498.16	chr13	protein_coding	COL4A1	17.2975	-3.29667	0.897859	-3.67171	0.000240937	0.0172048
ENSG00000160180.17	chr21	protein_coding	TFF3	67.7722	-2.58628	0.70491	-3.66896	0.000243542	0.0173075
ENSG00000150961.15	chr4	protein_coding	SEC24D	2091.82	-0.544456	0.148687	-3.66177	0.000250479	0.017742
ENSG00000145107.16	chr3	protein_coding	TM4SF19	451.797	-1.35544	0.370491	-3.65849	0.000253701	0.0179113
ENSG00000214174.8	chr17	transcribed_unprocessed_pseudogene	AMZ2P1	617.604	0.783158	0.214221	3.65584	0.000256339	0.0180384
ENSG00000135253.15	chr7	protein_coding	KCP	176.149	-1.83651	0.503865	-3.64484	0.000267555	0.018742
ENSG00000137727.13	chr11	protein_coding	ARHGAP20	11.7041	-1.82935	0.502024	-3.64395	0.000268489	0.018742
ENSG00000179270.7	chr2	protein_coding	PCARE	165.554	-1.54901	0.425141	-3.64351	0.000268949	0.018742
ENSG00000102312.24	chrX	protein_coding	PORCN	214.058	-0.647208	0.177706	-3.64202	0.000270512	0.0187901
ENSG00000241081.1	chr14	processed_pseudogene	RPL22P2	5.09473	-2.1957	0.603036	-3.64108	0.000271492	0.0187976
ENSG00000154229.12	chr17	protein_coding	PRKCA	427.309	-0.808219	0.222344	-3.63498	0.000277997	0.0191863
ENSG00000159335.18	chr12	protein_coding	PTMS	3381.56	0.602068	0.165718	3.63308	0.000280056	0.0192089
ENSG00000279174.1	chr17	TEC	RP11-1099M24.9	2.3207	-3.79236	1.04385	-3.63303	0.000280109	0.0192089
ENSG00000174080.12	chr11	protein_coding	CTSF	486.517	0.988419	0.272398	3.62859	0.000284974	0.0194581
ENSG00000245468.4	chr4	lncRNA	LINC02447	10.6567	-3.10365	0.855457	-3.62807	0.000285551	0.0194581
ENSG00000151498.12	chr11	protein_coding	ACAD8	775.121	-0.495361	0.136637	-3.62539	0.000288528	0.0195989
ENSG00000106688.12	chr9	protein_coding	SLC1A1	24.5842	-3.14836	0.869557	-3.62065	0.000293859	0.0198983
ENSG00000072657.10	chr12	protein_coding	TRHDE	439.132	1.89526	0.523757	3.61859	0.000296216	0.019995
ENSG00000271984.1	chr20	lncRNA	RP3-337O18.9	8.05425	3.85746	1.06677	3.61603	0.000299157	0.0201305
ENSG00000233009.1	chr13	lncRNA	NALCN-AS1	12.6361	2.93893	0.81328	3.61368	0.000301885	0.0202507
ENSG00000188388.10	chr15	unprocessed_pseudogene	GOLGA6L3	7.75688	-3.1518	0.872679	-3.61163	0.000304277	0.0203478
ENSG00000169418.10	chr1	protein_coding	NPR1	12.1908	-2.07918	0.577255	-3.60184	0.000315975	0.0210647
ENSG00000155962.13	chrX	protein_coding	CLIC2	572.812	0.559977	0.155699	3.59654	0.000322474	0.0214316
ENSG00000106991.14	chr9	protein_coding	ENG	9525.2	-0.477949	0.132967	-3.59451	0.000325006	0.0215334
ENSG00000148773.14	chr10	protein_coding	MKI67	410.195	-1.36301	0.37943	-3.59226	0.00032782	0.0216532
ENSG00000123143.13	chr19	protein_coding	PKN1	2490.33	0.428376	0.119389	3.58808	0.000333117	0.0219358
ENSG00000115602.17	chr2	protein_coding	IL1RL1	45.8187	-2.16647	0.605121	-3.58023	0.000343295	0.0225371
ENSG00000103528.17	chr16	protein_coding	SYT17	44.3487	1.48531	0.415116	3.57807	0.000346146	0.0225866
ENSG00000285446.1	chr6	protein_coding	RP1-93H18.7	12.9593	-6.67428	1.86531	-3.57811	0.000346085	0.0225866
ENSG00000244921.2	chr5	processed_pseudogene	MTCYBP18	3.53355	-4.7303	1.32254	-3.57667	0.000348003	0.0226391
ENSG00000109762.16	chr4	protein_coding	SNX25	92.4859	0.789076	0.221153	3.568	0.000359711	0.0233303
ENSG00000181126.13	chr6	transcribed_unprocessed_pseudogene	HLA-V	227.693	3.05437	0.856455	3.56629	0.000362069	0.0234127
ENSG00000127252.7	chr3	protein_coding	PLAAT1	21.5219	2.56552	0.719821	3.56411	0.000365099	0.0234677
ENSG00000287838.1	chr9	lncRNA	RP11-290L7.6	10.717	2.23135	0.625951	3.56474	0.000364223	0.0234677
ENSG00000092853.14	chr1	protein_coding	CLSPN	120.98	-0.867219	0.243441	-3.56233	0.000367576	0.0235566
ENSG00000221817.10	chr10	lncRNA	PPP3CB-AS1	236.315	0.445435	0.125153	3.55914	0.000372077	0.0237039
ENSG00000271926.1	chr5	lncRNA	CTD-2376I4.1	5.56621	2.7415	0.770254	3.55921	0.000371965	0.0237039
ENSG00000185215.11	chr14	protein_coding	TNFAIP2	31788.3	0.656264	0.184447	3.558	0.000373687	0.0237363
ENSG00000116824.5	chr1	protein_coding	CD2	339.586	1.44811	0.407402	3.5545	0.000378704	0.0239605
ENSG00000141968.8	chr19	protein_coding	VAV1	4859.83	0.747206	0.210265	3.55363	0.000379947	0.0239605
ENSG00000183935.5	chr12	transcribed_processed_pseudogene	HTR7P1	120.424	-0.768687	0.216336	-3.55321	0.000380555	0.0239605
ENSG00000166710.21	chr15	protein_coding	B2M	214844	0.418938	0.118033	3.54934	0.000386195	0.0242447
ENSG00000137976.8	chr1	protein_coding	DNASE2B	1200.35	-1.16634	0.328835	-3.54687	0.000389833	0.0244019
ENSG00000104219.13	chr8	protein_coding	ZDHHC2	599.845	0.916973	0.25868	3.54481	0.000392899	0.0245226
ENSG00000007968.7	chr1	protein_coding	E2F2	96.6172	-1.2419	0.350706	-3.54116	0.000398371	0.0247923
ENSG00000233922.3	chr21	lncRNA	LINC01694	60.4058	-1.08767	0.307246	-3.54007	0.000400017	0.0248229
ENSG00000198729.5	chr6	protein_coding	PPP1R14C	63.9275	-1.20855	0.341509	-3.53886	0.000401866	0.0248661
ENSG00000134072.11	chr3	protein_coding	CAMK1	439.784	-1.37731	0.389423	-3.53681	0.000404994	0.0249878
ENSG00000076944.16	chr19	protein_coding	STXBP2	10655.8	0.421883	0.11934	3.53514	0.000407555	0.0250739
ENSG00000137801.11	chr15	protein_coding	THBS1	18500.5	-1.43345	0.406185	-3.52906	0.000417042	0.0255845
ENSG00000122378.14	chr10	protein_coding	PRXL2A	544.377	-1.12573	0.319058	-3.5283	0.000418231	0.0255845
ENSG00000104808.8	chr19	protein_coding	DHDH	132.725	0.950916	0.269717	3.52561	0.000422512	0.0257732
ENSG00000164171.11	chr5	protein_coding	ITGA2	172.367	-2.43112	0.690371	-3.52146	0.000429172	0.0261055
ENSG00000167103.12	chr9	protein_coding	PIP5KL1	18.9391	-1.46353	0.417121	-3.50865	0.000450383	0.0273186
ENSG00000197822.12	chr5	protein_coding	OCLN	180.338	-2.21284	0.631682	-3.50309	0.000459894	0.0278171
ENSG00000116285.13	chr1	protein_coding	ERRFI1	1074.87	0.999734	0.286002	3.49555	0.000473086	0.0285207
ENSG00000173714.8	chr17	protein_coding	WFIKKN2	114.508	-1.99924	0.57204	-3.49494	0.000474175	0.0285207
ENSG00000249715.13	chr2	protein_coding	FER1L5	23.2427	1.53698	0.440269	3.49101	0.000481191	0.0288621
ENSG00000028116.18	chr2	protein_coding	VRK2	1855.24	-0.825406	0.236504	-3.49002	0.000482976	0.0288887
ENSG00000104415.14	chr8	protein_coding	CCN4	5.5136	4.36849	1.2526	3.48754	0.000487479	0.0289976
ENSG00000167613.16	chr19	protein_coding	LAIR1	15212.2	0.585788	0.167966	3.48754	0.00048749	0.0289976
ENSG00000106868.17	chr9	protein_coding	SUSD1	2342.16	0.682824	0.195844	3.48657	0.000489266	0.029023
ENSG00000050405.13	chr12	protein_coding	LIMA1	2376.32	0.824646	0.236657	3.48456	0.000492947	0.0290812
ENSG00000273763.2	chr2	transcribed_processed_pseudogene	RP11-420C9.1	4.93036	-3.26908	0.938012	-3.48511	0.000491931	0.0290812
ENSG00000278709.2	chr20	lncRNA	NKILA	16.9654	1.37851	0.395757	3.48323	0.000495396	0.0291458
ENSG00000104921.15	chr19	protein_coding	FCER2	105.033	-2.32357	0.668186	-3.47743	0.000506236	0.0297024
ENSG00000163554.15	chr1	protein_coding	SPTA1	30.5233	-2.45183	0.705798	-3.47384	0.000513069	0.0299402
ENSG00000253982.2	chr8	lncRNA	CTD-2336O2.1	572.049	-0.707457	0.20364	-3.47405	0.000512666	0.0299402
ENSG00000137804.14	chr15	protein_coding	NUSAP1	311.629	-0.795542	0.229316	-3.4692	0.000522016	0.0303041
ENSG00000211673.2	chr22	IG_V_gene	IGLV3-1	4.03692	4.89632	1.41139	3.46914	0.000522121	0.0303041
ENSG00000188340.3	chr1	protein_coding	OR6N2	6.06701	-1.96889	0.56792	-3.46684	0.000526615	0.0304828
ENSG00000242265.6	chr7	protein_coding	PEG10	4.88992	-3.49596	1.00886	-3.46526	0.000529712	0.0305799
ENSG00000040531.16	chr17	protein_coding	CTNS	1284.25	-0.614352	0.177335	-3.46436	0.000531504	0.0306013
ENSG00000149634.5	chr20	protein_coding	SPATA25	16.3688	2.65761	0.768733	3.45712	0.000545973	0.0313505
ENSG00000169016.17	chr2	protein_coding	E2F6	552.007	-0.339042	0.0981148	-3.45557	0.000549136	0.0314483
ENSG00000005249.13	chr7	protein_coding	PRKAR2B	229.208	0.721199	0.209225	3.44699	0.000566863	0.0321197
ENSG00000138162.19	chr10	protein_coding	TACC2	51.3759	-1.76518	0.51199	-3.44769	0.000565397	0.0321197
ENSG00000170054.16	chr14	protein_coding	SERPINA9	157.599	2.8923	0.839076	3.44701	0.000566833	0.0321197
ENSG00000197253.13	chr16	protein_coding	TPSB2	32.5126	-1.72709	0.500833	-3.44844	0.000563837	0.0321197
ENSG00000267688.1	chr19	lncRNA	AC005262.2	3.83651	-3.01693	0.875411	-3.4463	0.000568318	0.0321197
ENSG00000055118.17	chr7	protein_coding	KCNH2	7.80699	-3.24961	0.943286	-3.44499	0.000571089	0.0321918
ENSG00000229236.3	chrY	lncRNA	TTTY10	50.8278	0.892348	0.259492	3.43882	0.000584251	0.0328477
ENSG00000226281.4	chr6	lncRNA	RP1-80N2.2	45.7735	-2.14813	0.624865	-3.43775	0.000586575	0.0328925
ENSG00000111275.13	chr12	protein_coding	ALDH2	32444.2	0.80237	0.234015	3.42871	0.000606451	0.0339187
ENSG00000100505.14	chr14	protein_coding	TRIM9	23.7381	2.19831	0.64162	3.42619	0.000612103	0.0341462
ENSG00000258819.2	chr14	lncRNA	LINC02289	115.542	1.94647	0.568561	3.42351	0.000618186	0.0343964
ENSG00000151575.14	chr15	protein_coding	TEX9	18.1925	1.55525	0.454454	3.42225	0.000621052	0.0344668
ENSG00000130475.14	chr19	protein_coding	FCHO1	538.019	0.617735	0.180561	3.4212	0.000623445	0.0345106
ENSG00000172819.17	chr12	protein_coding	RARG	243.018	-1.06844	0.312517	-3.41881	0.000628957	0.0347265
ENSG00000137869.15	chr15	protein_coding	CYP19A1	23.8527	-2.25771	0.660806	-3.4166	0.000634085	0.0349201
ENSG00000135823.14	chr1	protein_coding	STX6	1743.17	0.333835	0.0978123	3.41302	0.000642472	0.03524
ENSG00000145545.12	chr5	protein_coding	SRD5A1	262.103	-0.586327	0.171806	-3.41273	0.000643168	0.03524
ENSG00000188636.4	chr22	protein_coding	RTL6	566.198	-0.496865	0.145903	-3.40545	0.000660559	0.0361011
ENSG00000135482.7	chr12	protein_coding	ZC3H10	382.343	-0.739297	0.217247	-3.40302	0.000666442	0.0363304
ENSG00000163075.13	chr2	protein_coding	CFAP221	15.0694	-3.33435	0.981944	-3.39566	0.000684627	0.0372275
ENSG00000269405.7	chrX	protein_coding	NXF2	2.40093	-4.87158	1.43505	-3.39471	0.000687018	0.0372634
ENSG00000197183.14	chr20	protein_coding	NOL4L	541.81	0.759035	0.223658	3.39373	0.000689477	0.0373028
ENSG00000152413.15	chr5	protein_coding	HOMER1	134.837	-1.0671	0.314776	-3.39003	0.000698854	0.0377153
ENSG00000272625.1	chr18	lncRNA	RP11-737O24.5	69.2051	0.714138	0.21073	3.38889	0.000701774	0.0377783
ENSG00000248187.1	chr4	lncRNA	RP11-184M15.1	8.75658	-3.00834	0.888033	-3.38765	0.000704948	0.0378545
ENSG00000075391.17	chr1	protein_coding	RASAL2	1932.03	-0.624539	0.184499	-3.38505	0.00071166	0.0380253
ENSG00000102290.23	chrX	protein_coding	PCDH11X	8.01392	1.94837	0.575474	3.38567	0.000710037	0.0380253
ENSG00000115525.18	chr2	protein_coding	ST3GAL5	1031.91	-0.601297	0.177869	-3.38055	0.000723403	0.0385149
ENSG00000144476.6	chr2	protein_coding	ACKR3	2437.72	1.22502	0.362415	3.38017	0.000724401	0.0385149
ENSG00000170160.17	chr17	protein_coding	CCDC144A	53.5177	1.40259	0.415085	3.37905	0.000727375	0.0385777
ENSG00000177706.9	chr7	protein_coding	FAM20C	3148.96	-0.703977	0.208466	-3.37693	0.00073299	0.0387801
ENSG00000173156.7	chr11	protein_coding	RHOD	75.5064	-1.49459	0.443015	-3.37368	0.000741715	0.0391455
ENSG00000003989.18	chr8	protein_coding	SLC7A2	9.88286	-2.97437	0.88309	-3.36813	0.000756786	0.0395914
ENSG00000105472.13	chr19	protein_coding	CLEC11A	91.7183	-1.05584	0.313504	-3.36787	0.00075752	0.0395914
ENSG00000130812.11	chr19	protein_coding	ANGPTL6	61.1228	-1.52805	0.45355	-3.36909	0.00075418	0.0395914
ENSG00000243155.1	chr1	lncRNA	RP11-46A10.5	107.156	0.807944	0.239829	3.36884	0.000754859	0.0395914
ENSG00000173599.15	chr11	protein_coding	PC	772.271	-0.635376	0.188736	-3.36647	0.000761362	0.0396959
ENSG00000128000.17	chr19	protein_coding	ZNF780B	256.603	0.898961	0.267098	3.36566	0.000763597	0.0397163
ENSG00000127418.15	chr4	protein_coding	FGFRL1	729.322	-0.599435	0.178403	-3.36002	0.00077938	0.0404395
ENSG00000163736.4	chr4	protein_coding	PPBP	140.874	-2.28409	0.680145	-3.35824	0.000784414	0.0405055
ENSG00000249786.7	chr3	lncRNA	EAF1-AS1	4.85565	-3.07253	0.914842	-3.35853	0.000783568	0.0405055
ENSG00000123595.8	chrX	protein_coding	RAB9A	1170.76	-0.39923	0.118934	-3.35673	0.000788701	0.0406294
ENSG00000274752.1	chr7	TR_V_gene	TRBV12-3	4.89415	2.54762	0.759145	3.35591	0.000791051	0.0406532
ENSG00000169679.15	chr2	protein_coding	BUB1	136.524	-0.948412	0.283021	-3.35103	0.000805123	0.0411077
ENSG00000171522.6	chr5	protein_coding	PTGER4	3789.05	0.726145	0.216693	3.35103	0.000805102	0.0411077
ENSG00000258679.1	chr12	transcribed_processed_pseudogene	RP11-74M13.4	6.99862	1.69329	0.505329	3.35086	0.000805621	0.0411077
ENSG00000146070.17	chr6	protein_coding	PLA2G7	3004.5	-1.59287	0.475842	-3.34747	0.000815517	0.0413189
ENSG00000204525.17	chr6	protein_coding	HLA-C	109661	0.560445	0.167364	3.34865	0.000812052	0.0413189
ENSG00000275718.2	chr17	protein_coding	CCL15	66.7447	2.20139	0.65762	3.34751	0.000815417	0.0413189
ENSG00000232829.3	chr3	processed_pseudogene	GSTO3P	16.9959	2.32044	0.694424	3.34153	0.000833167	0.0421141
ENSG00000176894.10	chr12	protein_coding	PXMP2	51.8201	-0.746113	0.223531	-3.33785	0.000844284	0.042576
ENSG00000116675.16	chr1	protein_coding	DNAJC6	515.607	-1.29956	0.389847	-3.3335	0.000857597	0.0431463
ENSG00000171044.11	chr8	protein_coding	XKR6	15.6938	1.73146	0.519558	3.33256	0.000860499	0.0431914
ENSG00000128039.13	chr4	protein_coding	SRD5A3	955.331	-0.668947	0.20092	-3.32942	0.000870271	0.043211
ENSG00000137824.16	chr15	protein_coding	RMDN3	10949.7	0.762771	0.229115	3.32921	0.000870923	0.043211
ENSG00000186567.13	chr19	protein_coding	CEACAM19	164.575	1.19167	0.357839	3.3302	0.000867847	0.043211
ENSG00000187994.14	chr19	protein_coding	RINL	308.936	0.603417	0.181175	3.33058	0.000866655	0.043211
ENSG00000243799.1	chr3	lncRNA	PEX5L-AS1	2.67952	-3.18065	0.954965	-3.33064	0.000866451	0.043211
ENSG00000119888.11	chr2	protein_coding	EPCAM	14.7903	-2.58247	0.776256	-3.32683	0.000878405	0.0434821
ENSG00000135549.15	chr6	protein_coding	PKIB	122.334	-1.40289	0.421907	-3.32511	0.000883826	0.04365
ENSG00000278546.1	chr17	lncRNA	RP1-41C23.4	3.56266	2.86317	0.861927	3.32182	0.00089432	0.0440673
ENSG00000111907.21	chr6	protein_coding	TPD52L1	249.919	1.33144	0.401008	3.32024	0.000899396	0.0442162
ENSG00000058668.15	chr1	protein_coding	ATP2B4	1506.3	0.908589	0.273973	3.31635	0.000912011	0.0445314
ENSG00000066697.15	chr9	protein_coding	MSANTD3	320.511	-0.631607	0.19042	-3.31691	0.00091019	0.0445314
ENSG00000248503.2	chrX	transcribed_processed_pseudogene	RP5-1000K24.2	36.0584	0.868198	0.261721	3.31726	0.000909047	0.0445314
ENSG00000166289.6	chr19	protein_coding	PLEKHF1	53.3886	-1.17182	0.35426	-3.30778	0.00094038	0.0456063
ENSG00000223914.4	chr12	lncRNA	LINC02471	10.5622	-3.50245	1.05851	-3.30885	0.000936799	0.0456063
ENSG00000287425.1	chr11	lncRNA	RP11-167N4.8	10.0432	1.4773	0.446576	3.30807	0.000939406	0.0456063
ENSG00000171621.14	chr1	protein_coding	SPSB1	435.272	-1.24641	0.376924	-3.30679	0.0009437	0.0456645
ENSG00000267288.2	chr17	lncRNA	RP13-890H12.2	22.3496	2.27927	0.68997	3.30344	0.00095508	0.0461115
ENSG00000131979.20	chr14	protein_coding	GCH1	629.276	0.895366	0.271462	3.29831	0.000972672	0.0468558
ENSG00000108839.12	chr17	protein_coding	ALOX12	13.8182	-2.35312	0.714263	-3.29447	0.00098608	0.0471858
ENSG00000176659.9	chr20	lncRNA	C20orf197	11.474	2.27136	0.689448	3.29446	0.000986097	0.0471858
ENSG00000187017.17	chr1	protein_coding	ESPN	19.0977	-1.48065	0.449324	-3.29528	0.000983241	0.0471858
ENSG00000169184.6	chr22	protein_coding	MN1	91.0463	-1.67881	0.509787	-3.29316	0.00099067	0.0471949
ENSG00000179593.16	chr17	protein_coding	ALOX15B	53.5534	-1.75805	0.533845	-3.29318	0.0009906	0.0471949
ENSG00000230454.1	chr3	lncRNA	U73166.2	37.3186	1.55227	0.471504	3.29216	0.000994204	0.0472587
ENSG00000067057.18	chr10	protein_coding	PFKP	2036.41	-0.597865	0.18176	-3.28932	0.0010043	0.0476334
ENSG00000230910.4	chr6	lncRNA	RP3-525N10.2	15.5128	2.11004	0.64175	3.28795	0.00100918	0.0477599
ENSG00000165480.16	chr13	protein_coding	SKA3	32.5387	-1.42501	0.434297	-3.28117	0.00103376	0.0488155
ENSG00000101695.9	chr18	protein_coding	RNF125	151.899	0.843109	0.257061	3.2798	0.00103881	0.0488941
ENSG00000151726.15	chr4	protein_coding	ACSL1	31519.7	0.689403	0.210217	3.27949	0.00103996	0.0488941
ENSG00000121858.11	chr3	protein_coding	TNFSF10	796.89	1.26907	0.387556	3.27454	0.00105834	0.0496499
ENSG00000141665.13	chr18	protein_coding	FBXO15	26.0841	-2.12241	0.648579	-3.2724	0.00106638	0.0497019
ENSG00000186767.7	chrX	protein_coding	SPIN4	41.1241	-0.953998	0.291512	-3.27259	0.00106567	0.0497019
ENSG00000273149.1	chr13	lncRNA	RP11-290D2.6	7.30567	-1.31609	0.402054	-3.27342	0.00106253	0.0497019
ENSG00000287389.1	chr4	lncRNA	AC007106.2	5.18342	1.93877	0.59258	3.27174	0.00106887	0.0497105
ENSG00000156110.15	chr10	protein_coding	ADK	510.599	-0.916652	0.280233	-3.27103	0.00107155	0.0497279
ENSG00000104687.14	chr8	protein_coding	GSR	2916.69	-0.588232	0.179901	-3.26975	0.00107642	0.0497394
ENSG00000143878.10	chr2	protein_coding	RHOB	9981.55	0.732021	0.22384	3.27028	0.00107439	0.0497394
ENSG00000128595.17	chr7	protein_coding	CALU	4996.81	-0.470669	0.144056	-3.26726	0.00108595	0.0499653
ENSG00000171700.14	chr20	protein_coding	RGS19	2501.89	0.4068	0.1245	3.26747	0.00108512	0.0499653
ENSG00000115641.19	chr2	protein_coding	FHL2	73.618	-2.0233	0.620741	-3.25949	0.00111615	0.0512451
ENSG00000163659.13	chr3	protein_coding	TIPARP	2769.75	-0.673932	0.206804	-3.2588	0.00111885	0.0512601
ENSG00000255823.5	chr11	protein_coding	MTRNR2L8	33.491	-4.45482	1.36796	-3.25654	0.00112777	0.0515591
ENSG00000154822.18	chr3	protein_coding	PLCL2	529.179	0.544758	0.167375	3.25471	0.0011351	0.0517839
ENSG00000108309.14	chr17	protein_coding	RUNDC3A	30.3022	1.18504	0.36459	3.25034	0.00115266	0.0524741
ENSG00000106686.17	chr9	protein_coding	SPATA6L	15.3759	-2.61699	0.805839	-3.24754	0.00116407	0.0526709
ENSG00000185022.12	chr22	protein_coding	MAFF	5177.41	-0.733816	0.225882	-3.24866	0.00115949	0.0526709
ENSG00000278540.5	chr17	protein_coding	ACACA	499.089	-0.584849	0.180093	-3.24748	0.00116432	0.0526709
ENSG00000151693.11	chr2	protein_coding	ASAP2	48.0187	-1.74638	0.53875	-3.24155	0.00118883	0.0536667
ENSG00000105559.12	chr19	protein_coding	PLEKHA4	118.598	1.06522	0.328802	3.2397	0.00119655	0.0537897
ENSG00000171227.7	chr2	protein_coding	TMEM37	130.793	1.67378	0.516616	3.23989	0.00119577	0.0537897
ENSG00000101331.17	chr20	protein_coding	CCM2L	21.8971	2.21753	0.684704	3.23868	0.00120085	0.0538708
ENSG00000134317.18	chr2	protein_coding	GRHL1	378.278	-1.24923	0.385795	-3.23808	0.00120338	0.053872
ENSG00000198901.14	chr15	protein_coding	PRC1	181.808	-0.833116	0.257577	-3.23443	0.00121886	0.0544517
ENSG00000074410.14	chr15	protein_coding	CA12	63.2045	2.05506	0.635784	3.23232	0.00122788	0.0546371
ENSG00000091490.11	chr4	protein_coding	SEL1L3	2514.73	-0.557397	0.172479	-3.23169	0.00123062	0.0546371
ENSG00000112799.9	chr6	protein_coding	LY86	3272.49	0.89171	0.275884	3.23219	0.00122847	0.0546371
ENSG00000160013.9	chr19	protein_coding	PTGIR	63.1312	-1.33043	0.411866	-3.23025	0.00123684	0.0546876
ENSG00000172179.12	chr6	protein_coding	PRL	5.59214	2.33779	0.723646	3.23058	0.0012354	0.0546876
ENSG00000122966.17	chr12	protein_coding	CIT	129.21	-0.962207	0.298536	-3.22309	0.00126816	0.0558008
ENSG00000139626.16	chr12	protein_coding	ITGB7	1126.51	-0.941787	0.292234	-3.22271	0.00126983	0.0558008
ENSG00000147642.17	chr8	protein_coding	SYBU	9.31933	-3.21459	0.997583	-3.22238	0.00127132	0.0558008
ENSG00000170128.5	chr1	protein_coding	GPR25	2.70742	3.5805	1.11122	3.22214	0.00127238	0.0558008
ENSG00000157654.19	chr9	protein_coding	PALM2AKAP2	750.039	-1.14775	0.356327	-3.22106	0.00127716	0.0558964
ENSG00000242732.4	chrX	protein_coding	RTL5	437.224	-1.15179	0.357786	-3.21921	0.00128546	0.0561455
ENSG00000092969.12	chr1	protein_coding	TGFB2	39.1527	-1.20058	0.373716	-3.21254	0.00131565	0.0573481
ENSG00000064651.14	chr5	protein_coding	SLC12A2	140.113	-1.0239	0.319173	-3.20799	0.00133665	0.0579673
ENSG00000140479.18	chr15	protein_coding	PCSK6	62.3822	-1.67225	0.521322	-3.20772	0.00133794	0.0579673
ENSG00000213235.3	chr12	processed_pseudogene	EEF1A1P16	6.41039	-1.41658	0.441489	-3.20865	0.00133358	0.0579673
ENSG00000135698.10	chr16	protein_coding	MPHOSPH6	1330.11	-0.525871	0.164087	-3.20484	0.00135138	0.0584324
ENSG00000261578.1	chr11	lncRNA	RP11-21L23.2	11.7153	-2.17856	0.680068	-3.20344	0.00135795	0.0585988
ENSG00000138756.19	chr4	protein_coding	BMP2K	2018.04	0.553254	0.172922	3.19944	0.00137693	0.059299
ENSG00000175866.16	chr17	protein_coding	BAIAP2	716.031	-0.549096	0.171734	-3.19736	0.00138692	0.0596098
ENSG00000279415.1	chr16	TEC	RP11-1102P22.1	10.061	-2.05865	0.644175	-3.19578	0.00139451	0.0598168
ENSG00000004468.13	chr4	protein_coding	CD38	147.5	1.17617	0.368203	3.19434	0.0014015	0.0598778
ENSG00000169499.15	chr8	protein_coding	PLEKHA2	2378.19	0.499148	0.156236	3.19483	0.00139911	0.0598778
ENSG00000026297.17	chr6	protein_coding	RNASET2	6249.53	0.587694	0.184018	3.19367	0.00140478	0.0598991
ENSG00000278982.1	chr10	TEC	RP5-1031D4.3	9.33221	-1.93443	0.605827	-3.19305	0.00140781	0.0599097
ENSG00000117586.11	chr1	protein_coding	TNFSF4	36.7816	1.6172	0.506874	3.19054	0.00142007	0.0603123
ENSG00000090659.18	chr19	protein_coding	CD209	202.375	-1.12836	0.353755	-3.18967	0.00142434	0.0603748
ENSG00000167646.14	chr19	protein_coding	DNAAF3	15.4275	-2.26739	0.711587	-3.18639	0.00144061	0.0607057
ENSG00000204789.4	chr6	processed_pseudogene	ZNF204P	7.7865	2.12923	0.668213	3.18645	0.00144029	0.0607057
ENSG00000223784.2	chr10	lncRNA	LINP1	5.86228	-2.91505	0.914751	-3.18671	0.00143899	0.0607057
ENSG00000286885.1	chr6	lncRNA	RP11-14H3.7	24.5036	1.22791	0.385494	3.18529	0.0014461	0.0608182
ENSG00000116117.18	chr2	protein_coding	PARD3B	23.1068	1.48851	0.467999	3.18059	0.00146974	0.0615433
ENSG00000126561.18	chr17	protein_coding	STAT5A	4515.68	0.374818	0.117861	3.18016	0.00147192	0.0615433
ENSG00000237181.1	chr7	lncRNA	PRKAR1B-AS1	198.758	-0.990766	0.311543	-3.1802	0.00147175	0.0615433
ENSG00000104432.14	chr8	protein_coding	IL7	58.8827	1.41225	0.444295	3.17863	0.00147971	0.0616462
ENSG00000157404.16	chr4	protein_coding	KIT	41.3031	-1.84295	0.579807	-3.17856	0.0014801	0.0616462
ENSG00000136830.12	chr9	protein_coding	NIBAN2	5017.17	-0.835477	0.262987	-3.17688	0.0014887	0.0618845
ENSG00000144130.11	chr2	protein_coding	NT5DC4	45.9884	1.77902	0.560422	3.17443	0.00150132	0.0622889
ENSG00000134531.10	chr12	protein_coding	EMP1	10571.3	-1.32218	0.416723	-3.17281	0.00150972	0.062517
ENSG00000166326.7	chr11	protein_coding	TRIM44	3588.26	-0.599806	0.189086	-3.17213	0.00151327	0.0625436
ENSG00000076706.17	chr11	protein_coding	MCAM	17.9374	2.5845	0.815208	3.17036	0.00152252	0.0626852
ENSG00000239445.6	chr3	lncRNA	ST3GAL6-AS1	92.9264	-1.03558	0.326612	-3.17066	0.00152093	0.0626852
ENSG00000124783.14	chr6	protein_coding	SSR1	3760.17	-0.284237	0.0899411	-3.16026	0.00157629	0.0646521
ENSG00000174705.13	chr5	protein_coding	SH3PXD2B	3253.82	-0.95515	0.302236	-3.16028	0.00157617	0.0646521
ENSG00000167083.7	chr17	protein_coding	GNGT2	493.288	-0.726986	0.230131	-3.15901	0.00158308	0.064807
ENSG00000083454.22	chr17	protein_coding	P2RX5	112.111	-1.06978	0.338901	-3.15661	0.00159617	0.0652188
ENSG00000130881.14	chr19	protein_coding	LRP3	86.5403	-1.25839	0.398751	-3.15582	0.00160045	0.0652431
ENSG00000167552.15	chr12	protein_coding	TUBA1A	11065.4	0.622672	0.197336	3.15539	0.00160282	0.0652431
ENSG00000102893.16	chr16	protein_coding	PHKB	1666.65	-0.35522	0.112616	-3.15425	0.0016091	0.0652518
ENSG00000230943.3	chr6	lncRNA	LINC02541	22.8097	1.67361	0.530536	3.15457	0.00160736	0.0652518
ENSG00000124203.7	chr20	protein_coding	ZNF831	43.1622	1.48598	0.471254	3.15324	0.00161466	0.0653544
ENSG00000139687.16	chr13	protein_coding	RB1	1394.1	-0.533916	0.169399	-3.15183	0.00162251	0.065509
ENSG00000145506.14	chr5	protein_coding	NKD2	2.70536	-4.24753	1.34861	-3.14956	0.00163519	0.065509
ENSG00000198744.5	chr1	unprocessed_pseudogene	MTCO3P12	21.4316	-1.42684	0.452983	-3.14986	0.00163346	0.065509
ENSG00000244151.1	chr7	lncRNA	RP11-148K1.12	4.69619	2.12966	0.676238	3.14928	0.00163674	0.065509
ENSG00000276855.1	chr17	lncRNA	CTD-3157E16.2	21.4744	1.36348	0.432913	3.14955	0.0016352	0.065509
ENSG00000279141.4	chr9	lncRNA	LINC01451	42.1435	-1.716	0.54456	-3.15117	0.00162616	0.065509
ENSG00000017483.15	chrX	protein_coding	SLC38A5	39.7119	-1.80126	0.572542	-3.14607	0.00165479	0.0656891
ENSG00000129244.9	chr17	protein_coding	ATP1B2	8.06458	-2.42418	0.770881	-3.14469	0.00166265	0.0656891
ENSG00000138413.14	chr2	protein_coding	IDH1	3988.87	-0.631158	0.200668	-3.14528	0.00165926	0.0656891
ENSG00000164292.13	chr5	protein_coding	RHOBTB3	112.72	-1.26782	0.403231	-3.14416	0.00166564	0.0656891
ENSG00000168268.11	chr3	protein_coding	NT5DC2	126.924	-1.29764	0.412709	-3.1442	0.00166539	0.0656891
ENSG00000172046.19	chr3	protein_coding	USP19	1939.57	0.339445	0.107922	3.14527	0.00165933	0.0656891
ENSG00000205726.15	chr21	protein_coding	ITSN1	622.426	0.827887	0.263301	3.14425	0.00166511	0.0656891
ENSG00000227825.4	chr12	transcribed_processed_pseudogene	SLC9A7P1	117.231	1.09648	0.348629	3.1451	0.00166028	0.0656891
ENSG00000102547.19	chr13	protein_coding	CAB39L	267.347	-0.89997	0.286594	-3.14023	0.00168816	0.0663387
ENSG00000151715.8	chr11	protein_coding	TMEM45B	160.522	-1.87633	0.597518	-3.14021	0.00168827	0.0663387
ENSG00000182359.15	chr11	protein_coding	KBTBD3	50.2428	-1.29175	0.411601	-3.13836	0.00169896	0.0666369
ENSG00000061273.18	chr12	protein_coding	HDAC7	970.38	0.80013	0.255083	3.13674	0.00170835	0.0668836
ENSG00000167286.10	chr11	protein_coding	CD3D	136.235	1.04444	0.333105	3.13546	0.00171584	0.0670297
ENSG00000169282.18	chr3	protein_coding	KCNAB1	439.138	1.54293	0.492158	3.13504	0.00171831	0.0670297
ENSG00000140939.14	chr16	protein_coding	NOL3	81.1355	-1.0286	0.328214	-3.13393	0.00172483	0.0670669
ENSG00000263884.1	chr18	lncRNA	THOC1-DT	2.97413	2.64084	0.842691	3.13382	0.0017255	0.0670669
ENSG00000110799.14	chr12	protein_coding	VWF	191.667	-1.21399	0.387769	-3.13069	0.00174394	0.0675307
ENSG00000129675.16	chrX	protein_coding	ARHGEF6	1912.23	0.375624	0.119981	3.13069	0.00174397	0.0675307
ENSG00000136153.20	chr13	protein_coding	LMO7	819.439	-1.84453	0.589267	-3.13021	0.00174683	0.0675307
ENSG00000137267.7	chr6	protein_coding	TUBB2A	1353.64	0.55409	0.177205	3.12683	0.00176703	0.0681891
ENSG00000223749.11	chrX	lncRNA	MIR503HG	21.5441	-2.0093	0.64294	-3.12518	0.00177697	0.0684497
ENSG00000204054.14	chr9	lncRNA	LINC00963	4312.12	0.528552	0.169185	3.12411	0.00178344	0.0685766
ENSG00000120370.13	chr1	protein_coding	GORAB	306.887	-0.598037	0.191459	-3.12357	0.00178669	0.068579
ENSG00000079616.13	chr16	protein_coding	KIF22	465.23	-0.570112	0.182762	-3.11942	0.00181209	0.0693069
ENSG00000241135.6	chr3	lncRNA	LINC00881	22.9571	-1.42864	0.457929	-3.11978	0.00180987	0.0693069
ENSG00000068438.15	chrX	protein_coding	FTSJ1	837.315	-0.348543	0.111809	-3.11732	0.00182502	0.069653
ENSG00000123360.12	chr12	protein_coding	PDE1B	1990.51	0.665134	0.213401	3.11683	0.00182809	0.069653
ENSG00000133063.16	chr1	protein_coding	CHIT1	1119.29	-2.54416	0.816382	-3.11638	0.00183084	0.069653
ENSG00000089723.10	chr14	protein_coding	OTUB2	136.092	-0.771432	0.247874	-3.11219	0.00185702	0.0705243
ENSG00000100479.13	chr14	protein_coding	POLE2	24.8204	-1.12613	0.36206	-3.11035	0.00186868	0.0708422
ENSG00000121152.10	chr2	protein_coding	NCAPH	76.1455	-1.33726	0.430098	-3.10919	0.00187601	0.0709948
ENSG00000186638.17	chr9	protein_coding	KIF24	56.2879	-0.785473	0.252806	-3.10703	0.0018898	0.0713914
ENSG00000135945.10	chr2	protein_coding	REV1	986.897	0.365556	0.11782	3.10266	0.00191789	0.0721992
ENSG00000232586.1	chr1	lncRNA	KIAA1614-AS1	71.6144	0.771745	0.248703	3.10307	0.00191522	0.0721992
ENSG00000165891.16	chr12	protein_coding	E2F7	16.7369	-1.5653	0.504669	-3.10165	0.00192447	0.0722022
ENSG00000287087.1	chr5	lncRNA	CTD-2081C10.8	8.58113	1.95177	0.629275	3.10162	0.00192468	0.0722022
ENSG00000188820.13	chr6	protein_coding	CALHM6	174.495	1.41518	0.456711	3.09864	0.00194412	0.0728049
ENSG00000130816.17	chr19	protein_coding	DNMT1	2701.46	-0.655283	0.211823	-3.09354	0.00197786	0.0739398
ENSG00000198945.8	chr6	protein_coding	L3MBTL3	245.428	0.554415	0.179445	3.08962	0.00200414	0.0747924
ENSG00000276070.5	chr17	protein_coding	CCL4L2	5913.28	1.51495	0.490645	3.08766	0.00201737	0.0751556
ENSG00000204580.14	chr6	protein_coding	DDR1	173.022	-1.18666	0.384472	-3.08647	0.00202549	0.0753278
ENSG00000102178.13	chrX	protein_coding	UBL4A	744.972	-0.459809	0.149043	-3.08509	0.00203492	0.0754181
ENSG00000179627.10	chr14	protein_coding	ZBTB42	140.044	0.428423	0.138848	3.08555	0.00203176	0.0754181
ENSG00000010327.10	chr3	protein_coding	STAB1	4626.07	-1.67412	0.542832	-3.08405	0.00204202	0.0755158
ENSG00000184515.11	chrX	protein_coding	BEX5	13.4687	1.7691	0.573703	3.08365	0.00204477	0.0755158
ENSG00000248714.7	chr17	lncRNA	RP11-1079K10.3	18.8929	-2.77744	0.900839	-3.08317	0.00204808	0.0755158
ENSG00000079112.10	chr8	protein_coding	CDH17	9.77552	-2.15026	0.697863	-3.08121	0.00206161	0.0758847
ENSG00000070087.14	chr3	protein_coding	PFN2	12.5133	-2.25612	0.732772	-3.07888	0.0020778	0.0762897
ENSG00000126264.10	chr19	protein_coding	HCST	2465.02	-0.660238	0.21453	-3.0776	0.00208678	0.0762897
ENSG00000150782.12	chr11	protein_coding	IL18	1467.65	0.641293	0.208341	3.07809	0.00208334	0.0762897
ENSG00000166188.3	chr16	protein_coding	ZNF319	487.068	0.519175	0.168669	3.07807	0.00208347	0.0762897
ENSG00000275183.2	chr19	protein_coding	LENG9	92.8171	0.6941	0.225632	3.07625	0.00209621	0.0765044
ENSG00000078902.16	chr11	protein_coding	TOLLIP	2338.21	-0.328961	0.107086	-3.07193	0.00212682	0.0773594
ENSG00000205639.12	chr2	protein_coding	MFSD2B	6.17681	2.23179	0.726494	3.072	0.00212631	0.0773594
ENSG00000274508.1	chr16	lncRNA	RP11-212I21.5	97.5068	1.69126	0.551061	3.0691	0.00214704	0.0779634
ENSG00000075035.10	chr12	protein_coding	WSCD2	17.5128	2.7617	0.90031	3.0675	0.00215856	0.0782495
ENSG00000101336.18	chr20	protein_coding	HCK	19348.7	0.383875	0.125242	3.06507	0.00217618	0.0787557
ENSG00000274225.1	chr21	lncRNA	KB-68A7.1	4.86712	2.66037	0.869684	3.059	0.00222074	0.0802336
ENSG00000091428.18	chr2	protein_coding	RAPGEF4	3.90001	-2.94899	0.964429	-3.05776	0.00223	0.0804033
ENSG00000254187.1	chr5	lncRNA	CTB-78F1.1	5.74628	1.99355	0.652048	3.05737	0.00223291	0.0804033
ENSG00000120899.18	chr8	protein_coding	PTK2B	5959.79	0.457083	0.149546	3.05646	0.00223966	0.080512
ENSG00000149256.16	chr11	protein_coding	TENM4	104.328	1.8321	0.599815	3.05445	0.00225474	0.0809187
ENSG00000119866.22	chr2	protein_coding	BCL11A	165.143	-1.01991	0.334379	-3.05016	0.00228717	0.0815032
ENSG00000120913.23	chr8	protein_coding	PDLIM2	1051.74	0.521058	0.170777	3.05111	0.00227999	0.0815032
ENSG00000143375.15	chr1	protein_coding	CGN	72.4566	-2.14438	0.702664	-3.05179	0.00227484	0.0815032
ENSG00000169122.11	chr8	protein_coding	FAM110B	252.243	0.865472	0.28378	3.0498	0.00228995	0.0815032
ENSG00000188015.10	chr1	protein_coding	S100A3	7.65094	-2.49871	0.819245	-3.05002	0.00228828	0.0815032
ENSG00000215252.12	chr15	protein_coding	GOLGA8B	1337.96	0.771645	0.253091	3.04888	0.00229697	0.0816182
ENSG00000185189.18	chr8	protein_coding	NRBP2	585.129	0.463558	0.152145	3.04682	0.00231278	0.0820445
ENSG00000286535.1	chr8	lncRNA	CTD-3091F23.1	11.9523	1.59114	0.522347	3.04613	0.00231806	0.0820969
ENSG00000082805.20	chr12	protein_coding	ERC1	1004.66	-0.44156	0.145066	-3.04386	0.00233566	0.082584
ENSG00000255299.5	chr11	lncRNA	RP11-655C2.3	20.1804	-1.77822	0.584821	-3.04062	0.00236095	0.0833414
ENSG00000078177.14	chr4	protein_coding	N4BP2	287.154	-0.617779	0.203269	-3.03923	0.00237187	0.0834721
ENSG00000198019.13	chr1	protein_coding	FCGR1B	2808.46	0.72868	0.239764	3.03916	0.0023724	0.0834721
ENSG00000152455.16	chr10	protein_coding	SUV39H2	64.0203	-0.868819	0.286038	-3.03743	0.00238605	0.0838154
ENSG00000197063.11	chr17	protein_coding	MAFG	2841.2	-0.633164	0.20861	-3.03516	0.00240409	0.0843116
ENSG00000232611.1	chrX	lncRNA	RP11-1114A5.4	23.2182	1.00698	0.331927	3.03375	0.00241535	0.0845687
ENSG00000113068.10	chr5	protein_coding	PFDN1	1869.81	-0.423049	0.139549	-3.03155	0.00243302	0.0849112
ENSG00000145386.11	chr4	protein_coding	CCNA2	71.2799	-0.734179	0.242148	-3.03195	0.00242982	0.0849112
ENSG00000147164.12	chrX	protein_coding	SNX12	1297.03	-0.302755	0.0998944	-3.03075	0.00243949	0.0849993
ENSG00000153347.10	chr5	protein_coding	FAM81B	9.3896	-2.81051	0.927936	-3.02878	0.00245547	0.0852209
ENSG00000185133.14	chr22	protein_coding	INPP5J	39.8363	1.44334	0.476586	3.0285	0.00245772	0.0852209
ENSG00000197275.14	chr8	protein_coding	RAD54B	35.9615	-1.35435	0.447197	-3.02853	0.00245749	0.0852209
ENSG00000138135.7	chr10	protein_coding	CH25H	32.615	2.1282	0.703552	3.02493	0.0024869	0.0859631
ENSG00000279092.1	chr15	TEC	RP11-1H8.5	7.75882	1.37932	0.455988	3.0249	0.00248711	0.0859631
ENSG00000189319.14	chr10	protein_coding	FAM53B	1208.34	0.476766	0.157647	3.02426	0.00249241	0.086008
ENSG00000240563.2	chr1	protein_coding	L1TD1	136.932	0.787729	0.260526	3.02361	0.0024978	0.0860563
ENSG00000260630.7	chr16	lncRNA	SNAI3-AS1	41.7401	0.778382	0.257662	3.02094	0.00251988	0.0866783
ENSG00000213453.3	chr2	processed_pseudogene	FTH1P3	5.72208	1.79497	0.594474	3.01942	0.00253255	0.0869751
ENSG00000177098.9	chr11	protein_coding	SCN4B	25.7977	-1.68369	0.558484	-3.01475	0.00257189	0.0881854
ENSG00000287311.1	chr12	lncRNA	RP13-86N24.1	6.61918	2.04861	0.679768	3.01369	0.00258091	0.0883543
ENSG00000141096.6	chr16	protein_coding	DPEP3	40.4293	1.7412	0.57789	3.01303	0.00258654	0.0884062
ENSG00000126337.14	chr17	protein_coding	KRT36	4.22238	2.05169	0.681286	3.0115	0.00259958	0.0886501
ENSG00000213699.9	chr2	protein_coding	SLC35F6	2063.49	0.423456	0.140626	3.01123	0.00260191	0.0886501
ENSG00000097021.20	chr1	protein_coding	ACOT7	1833.14	-0.629117	0.209196	-3.00731	0.00263572	0.0892375
ENSG00000128833.13	chr15	protein_coding	MYO5C	35.5824	-1.33898	0.445202	-3.00759	0.00263331	0.0892375
ENSG00000198074.10	chr7	protein_coding	AKR1B10	3.96142	-3.4048	1.13205	-3.00765	0.0026328	0.0892375
ENSG00000253203.6	chr5	transcribed_unprocessed_pseudogene	GUSBP3	22.5568	-1.84965	0.614796	-3.00855	0.00262495	0.0892375
ENSG00000131848.10	chr19	protein_coding	ZSCAN5A	211.195	-0.406679	0.135324	-3.00523	0.00265383	0.0896894
ENSG00000164825.4	chr8	protein_coding	DEFB1	221.797	1.24234	0.413511	3.00436	0.00266137	0.0896894
ENSG00000174837.15	chr19	protein_coding	ADGRE1	3618.34	0.947103	0.315245	3.00434	0.00266157	0.0896894
ENSG00000149212.12	chr11	protein_coding	SESN3	327.547	0.527603	0.175778	3.00152	0.00268633	0.090331
ENSG00000168676.11	chr16	protein_coding	KCTD19	11.1815	2.2775	0.758857	3.00122	0.002689	0.090331
ENSG00000198342.10	chr19	protein_coding	ZNF442	81.21	-1.00282	0.334283	-2.99991	0.00270057	0.0905784
ENSG00000228674.4	chr19	processed_pseudogene	PPIAP59	70.5373	1.08429	0.361706	2.99772	0.00272008	0.091091
ENSG00000286264.2	chr11	protein_coding	RP11-783K16.16	246.491	-0.431272	0.143924	-2.99652	0.00273078	0.0913074
ENSG00000163629.13	chr4	protein_coding	PTPN13	169.329	-1.0527	0.35153	-2.99464	0.00274769	0.0915882
ENSG00000197702.14	chr11	protein_coding	PARVA	32.8956	-1.87719	0.626753	-2.99511	0.00274345	0.0915882
ENSG00000226644.5	chr20	lncRNA	RP11-128M1.1	5.52175	-1.91901	0.641171	-2.99297	0.00276273	0.0919472
ENSG00000159189.12	chr1	protein_coding	C1QC	39530.2	0.559849	0.187153	2.9914	0.00277702	0.0922802
ENSG00000028277.21	chr19	protein_coding	POU2F2	723.338	1.14343	0.38233	2.9907	0.0027834	0.0923496
ENSG00000203786.6	chr1	protein_coding	KPRP	31.4827	-2.54513	0.851321	-2.98962	0.00279326	0.0925344
ENSG00000284294.1	chr22	lncRNA	AC007326.11	12.51	2.19115	0.733172	2.98859	0.00280268	0.0927036
ENSG00000138180.16	chr10	protein_coding	CEP55	95.9115	-0.82263	0.275398	-2.98706	0.00281678	0.0930272
ENSG00000198879.13	chr10	protein_coding	SFMBT2	1039.94	-0.46398	0.155395	-2.9858	0.00282838	0.0932672
ENSG00000122547.11	chr7	protein_coding	EEPD1	881.76	-0.948139	0.317732	-2.98408	0.00284429	0.0936486
ENSG00000114554.12	chr3	protein_coding	PLXNA1	3030.57	0.709436	0.237908	2.98197	0.00286402	0.094145
ENSG00000136250.12	chr7	protein_coding	AOAH	1761.47	0.863116	0.289533	2.98106	0.00287249	0.094145
ENSG00000205517.13	chr19	protein_coding	RGL3	318.58	1.20023	0.40259	2.98128	0.0028705	0.094145
ENSG00000101474.12	chr20	protein_coding	APMAP	5702.99	-0.34367	0.115309	-2.98042	0.00287852	0.0941994
ENSG00000085514.16	chr7	protein_coding	PILRA	7569.93	0.391697	0.131449	2.97984	0.00288399	0.094235
ENSG00000176153.12	chr14	protein_coding	GPX2	6.50436	-2.25445	0.756731	-2.97919	0.0028901	0.0942916
ENSG00000136059.15	chr3	protein_coding	VILL	264.042	0.723941	0.243116	2.97775	0.0029037	0.0943068
ENSG00000265185.6	chr17	snoRNA	SNORD3B-1	11.3903	2.22149	0.746002	2.97786	0.00290264	0.0943068
ENSG00000265531.3	chr1	unprocessed_pseudogene	FCGR1CP	898.086	0.812512	0.272804	2.97838	0.0028978	0.0943068
ENSG00000219891.2	chr6	transcribed_unprocessed_pseudogene	ZSCAN12P1	7.04948	-1.68323	0.565543	-2.97631	0.00291736	0.0946077
ENSG00000071242.12	chr6	protein_coding	RPS6KA2	1023.15	-0.680477	0.228822	-2.97382	0.00294115	0.0949501
ENSG00000233214.1	chr19	lncRNA	AC002511.2	9.41187	2.05327	0.690282	2.97454	0.00293424	0.0949501
ENSG00000280161.1	chr5	TEC	CTC-205M6.1	4.25621	-2.03989	0.685858	-2.97422	0.00293732	0.0949501
ENSG00000171467.16	chr6	protein_coding	ZNF318	962.657	-0.502102	0.168926	-2.97231	0.00295567	0.0952762
ENSG00000123610.5	chr2	protein_coding	TNFAIP6	2251.74	1.17202	0.394503	2.97088	0.00296943	0.0955766
ENSG00000182551.14	chr2	protein_coding	ADI1	1247.19	-0.410037	0.13811	-2.96892	0.0029885	0.0960469
ENSG00000152953.13	chr4	protein_coding	STK32B	21.1307	-1.83633	0.619037	-2.96642	0.00301284	0.0966848
ENSG00000018408.15	chr3	protein_coding	WWTR1	423.542	-0.944943	0.318623	-2.96571	0.00301987	0.0967662
ENSG00000175643.10	chr16	protein_coding	RMI2	34.359	-0.886	0.298806	-2.96514	0.0030255	0.0968024
ENSG00000048392.12	chr8	protein_coding	RRM2B	1098.79	-0.431842	0.14583	-2.96127	0.00306375	0.0978809
ENSG00000122483.17	chr1	protein_coding	CCDC18	221.56	-0.674148	0.227695	-2.96075	0.00306895	0.0979016
ENSG00000119771.15	chr2	protein_coding	KLHL29	646.809	0.815302	0.275578	2.95851	0.00309126	0.0979634
ENSG00000130558.20	chr9	protein_coding	OLFM1	28.8194	-2.09265	0.707398	-2.95824	0.00309403	0.0979634
ENSG00000164303.11	chr4	protein_coding	ENPP6	52.0116	1.19496	0.403976	2.958	0.00309638	0.0979634
ENSG00000173638.19	chr21	protein_coding	SLC19A1	1156.85	0.639624	0.216248	2.95783	0.00309818	0.0979634
ENSG00000206562.12	chr3	protein_coding	METTL6	303.058	0.419319	0.141721	2.95876	0.0030888	0.0979634
ENSG00000233818.1	chr21	lncRNA	AP000695.4	28.852	-1.02886	0.3476	-2.95991	0.00307726	0.0979634
ENSG00000204947.9	chr7	protein_coding	ZNF425	16.5528	-1.47857	0.50015	-2.95625	0.00311404	0.0981768
ENSG00000271771.1	chr5	lncRNA	RP11-1250I15.3	5.69255	-1.34996	0.456613	-2.95647	0.00311186	0.0981768
ENSG00000258859.1	chr14	lncRNA	LINC02296	14.4141	2.81966	0.95433	2.9546	0.00313075	0.0985591
ENSG00000154027.19	chr1	protein_coding	AK5	5.02463	3.30802	1.12008	2.95337	0.00314322	0.0988073
ENSG00000051382.9	chr3	protein_coding	PIK3CB	1485.13	-0.34809	0.118027	-2.94923	0.00318563	0.0994148
ENSG00000062524.16	chr15	protein_coding	LTK	24.0385	1.62322	0.55035	2.94944	0.00318352	0.0994148
ENSG00000120162.10	chr9	protein_coding	MOB3B	1426.69	-0.527619	0.178835	-2.95031	0.00317455	0.0994148
ENSG00000152463.15	chr10	protein_coding	OLAH	15.1529	-1.43713	0.487179	-2.9499	0.00317881	0.0994148
ENSG00000231426.7	chr6	lncRNA	FILNC1	7.17805	-1.45132	0.491973	-2.94999	0.00317785	0.0994148
