# Supplementary material for: Transcriptomic responses in the blood and sputum of cigarette smokers compared to e-cigarette vapers
Source: Respir Res. 2023 May 18;24:134. doi: 10.1186/s12931-023-02438-x (PMC10196320; doi:10.1186/s12931-023-02438-x)
Supplement: Supplementary file 5 — Supplementary Table 5 [file 12931_2023_2438_MOESM5_ESM.xlsx]

## Sheet: Sheet1
Cigarette Smokers Vs. Controls Both Compartments
Blood (33)	Overlap (2)	Sputum (268)
UTS2	THBS1	CYP1B1
EGFL8	SPOCD1	AHRR
IQSEC3		LRP5
SYNJ2BP		RP11-283G6.4
TG		ZNF366
FRMD3		IL24
STX1B		TNFAIP8L3
ZNF703		RP11-283G6.5
GSTM2		RASAL1
CTC-435M10.13		PC
ZNF587		CYP1A1
AC004951.6		PDPN
IL3RA		SEMA6B
TMC8		KLHDC8B
TPM2		TBC1D3D
HMGB2		AK8
AC005301.9		PCARE
ARHGEF5		ENPP3
CDIP1		GPR68
UQCRB		CH507-154B10.1
CCDC126		LPAR3
PLEKHF2		SCD
CTD-2562J17.6		KIAA0930
RGPD5		COL23A1
FCRL2		CYBB
DERPC		SKAP1
OSBPL10		PLA2G2D
RTCA-AS1		APP
S100A8		P2RY6
DHRS1		HSD17B2
ERGIC2		MGST1
PRR12		CCN4
RP11-466H18.1		KRT79
		RNF103-CHMP3
		MAP3K20
		OR2A1-AS1
		RCBTB2
		CALD1
		DAGLA
		WFIKKN2
		C3
		CDK5RAP2
		DNAJC6
		MLF1
		IL17RA
		PLTP
		FLT1
		MYO15A
		CHRNA1
		TSPAN4
		OR2A20P
		TSPAN1
		HEY1
		ARHGEF35-AS1
		IFI27
		LPAR6
		NFAM1
		LINC00299
		TFF3
		RASA4B
		LINC02345
		AWAT2
		G6PD
		RP11-4O1.2
		PIR
		CELSR1
		TNFSF18
		PDLIM4
		AK5
		DKK2
		FUCA1
		GPX2
		CFAP73
		ADORA2B
		PKDCC
		XYLT1
		CLIC2
		STING1
		SLC1A5
		CD101
		MYOF
		CD3D
		RPP25
		SYNPO
		AJ006998.2
		TMIGD3
		EMILIN1
		FARSA
		SEMA4C
		LINC00092
		CD59
		CCDC102B
		BAHCC1
		FLVCR2
		ASAP1
		FAM20C
		ZNF395
		CCL15
		SPATA25
		TPRA1
		SLC11A2
		AKR1C3
		RP3-413H6.3
		SNAI3
		LACC1
		NR1H3
		KLF9
		FAM135A
		LYZ
		ARHGEF34P
		CD72
		PRKCQ-AS1
		PGD
		RP11-283G6.6
		MIR124-1HG
		NMRAL2P
		LRP3
		HTR7P1
		CTTNBP2
		CYB5R2
		TNNT2
		PRCP
		RBP4
		NQO1
		PSAP
		MUC5AC
		MRC1
		CHRM4
		LINC00475
		FBN1
		GCLM
		ERI1
		COL8A2
		CEBPA
		MADD
		SNX25
		CLCN4
		ABI3
		ECSCR
		STAT5A
		TUBB8
		EVL
		AGR2
		S100B
		RP3-403A15.5
		RP11-90D4.6
		PLEKHA2
		FARP1
		ANXA11
		SLAMF1
		MIR155HG
		CCND3
		PSMC1P5
		CCL4
		EME1
		ZNF319
		AK1
		SPTA1
		MVB12B
		BMP2K
		NRG1
		AGAP14P
		SPAG6
		DHRS7B
		CCL5
		NDUFA7
		FER1L4
		KCNH4
		ARHGEF10
		ARHGEF35
		GCH1
		DNASE2B
		PRSS30P
		S1PR2
		ACO1
		HTRA4
		CYP19A1
		ACRBP
		ANGPTL6
		CCL24
		ACE
		ALDH18A1
		HLA-H
		SMIM11B
		TFDP2
		SUSD1
		BACE2
		CXCR5
		RP11-203J24.9
		AOC3
		U3
		CCNA2
		SFMBT2
		SRD5A3
		SRD5A1
		CSPG4
		LGALS1
		CASZ1
		IGLV3-19
		GBP4
		TMEM91
		IL2RA
		GCLC
		CCND2
		AMZ2P1
		TRIM9
		LBH
		ITK
		SLC48A1
		PRKAR2B
		CDC14A
		ALDH3A1
		ZNF117
		SH2D1A
		RP3-337O18.9
		RP11-575F12.2
		CYP2U1
		SPRY1
		RASA4
		HK2
		CAMP
		CYP2R1
		RASGRP1
		CD226
		BPIFB1
		RRM2
		SLC12A8
		ACAD8
		KIAA0408
		CCR6
		TRH
		GOLGA8B
		TCN2
		BCL9L
		B2M
		RP11-95G6.1
		GABRA4
		CCDC85B
		TRBV28
		RNF157
		AP001434.2
		CNST
		CPVL
		CD5
		AC093627.10
		RNF125
		APOC1
		CAMK1
		CD163L1
		C8orf37
		PRSS33
		FCRLB
		RP11-737O24.5
		SYNE2
		SAPCD1-AS1
		VGLL3
		SMPDL3A
		NT5DC2
		CSF1R
		TCEA3
		ATP9A
		MSMB
		CLEC10A
		P3H1
		F2R
		HECW2-AS1
		TIFAB
		MIR9-1HG
