# Supplementary material for: Transcriptomic responses in the blood and sputum of cigarette smokers compared to e-cigarette vapers
Source: Respir Res. 2023 May 18;24:134. doi: 10.1186/s12931-023-02438-x (PMC10196320; doi:10.1186/s12931-023-02438-x)
Supplement: Supplementary file 6 — Supplementary Table 6 [file 12931_2023_2438_MOESM6_ESM.xlsx]

## Sheet: Sheet1
Genes
ACTN1
AGR2
ALDH3A1
G6PD
LYZ
MSMB
NQO1
PGD
PRTN3
RBP4
RNASE4
S100A8
TFF3
VCL
C3
B2M
SMPDL3A
AK1
CD59
PSAP
CLU
FUCA1
TPM2
CSF1R
