# Supplementary material for: Transcriptomic responses in the blood and sputum of cigarette smokers compared to e-cigarette vapers
Source: Respir Res. 2023 May 18;24:134. doi: 10.1186/s12931-023-02438-x (PMC10196320; doi:10.1186/s12931-023-02438-x)
Supplement: Supplementary file 7 — Supplementary Table 7 [file 12931_2023_2438_MOESM7_ESM.xlsx]

## Sheet: Sheet1
Blood
E-cigarette Users vs Controls
Module Color	R^2	p-value	Power Picked	14
Green	0.58	0.05
None
Cigarette Smokers vs Controls
Module Color	R^2	p-value	Power Picked	10
Turquoise	-0.6	0.04
Pathway	p-value	Genes	Gene.n	Total.N.Genes
EIF2 Signaling	0.018197	RPL22L1,RPL26L1	2	223.964
Nucleotide Excision Repair Pathway	0.0316228	POLR2K	1	34.965
Thyroid Hormone Metabolism II (via Conjugation and/or Degradation)	0.0363078	UGT2B17	1	40
B Cell Development	0.0398107	CD80	1	44.0529
Spliceosomal Cycle	0.0446684	SF3B6	1	49.0196
Assembly of RNA Polymerase II Complex	0.0457088	POLR2K	1	50
Nicotine Degradation III	0.0524807	UGT2B17	1	58.1395
Melatonin Degradation I	0.0562341	UGT2B17	1	62.1118
Nicotine Degradation II	0.0588844	UGT2B17	1	65.7895
Superpathway of Melatonin Degradation	0.060256	UGT2B17	1	67.1141
Magenta	0.64	0.03
Pathway	p-value	Genes	Gene.n	Total.N.Genes
Glutathione Redox Reactions I	0.00354813	GSTM2	1	28.0112
Inhibition of Angiogenesis by TSP1	0.0042658	THBS1	1	34.0136
Glutathione-mediated Detoxification	0.00467735	GSTM2	1	37.037
PXR/RXR Activation	0.00812831	GSTM2	1	64.9351
Xenobiotic Metabolism AHR Signaling Pathway	0.0109648	GSTM2	1	86.9565
Apelin Adipocyte Signaling Pathway	0.0114815	GSTM2	1	90.9091
p53 Signaling	0.0123027	THBS1	1	98.0392
Bladder Cancer Signaling	0.0144544	THBS1	1	116.009
Xenobiotic Metabolism General Signaling Pathway	0.0177828	GSTM2	1	143.062
Aryl Hydrocarbon Receptor Signaling	0.0199526	GSTM2	1	158.983
Cigarette Smokers vs E-Cigarette Users
Module Color	R^2	p-value	Power Picked	14
Turquoise	0.52	0.04
Pathway	p-value	Genes	Gene.n	Total.N.Genes
Cysteine Biosynthesis/Homocysteine Degradation	0.00169824	CBS/CBSL	1	2
L-DOPA Degradation	0.00169824	LRTOMT	1	2
Cysteine Biosynthesis III (mammalia)	0.020893	CBS/CBSL	1	25
Dopamine Degradation	0.0263027	LRTOMT	1	32.0513
Noradrenaline and Adrenaline Degradation	0.030903	LRTOMT	1	37.037
Superpathway of Methionine Degradation	0.0316228	CBS/CBSL	1	38.0228
GP6 Signaling Pathway	0.101625	COL19A1	1	127.065
Ferroptosis Signaling Pathway	0.105439	CBS/CBSL	1	131.926
Hepatic Fibrosis / Hepatic Stellate Cell Activation	0.151008	COL19A1	1	194.175
Wound Healing Signaling Pathway	0.191867	COL19A1	1	251.889
Green	-0.49	0.05
Pathway	p-value	Genes	Gene.n	Total.N.Genes
AMPK Signaling	0.00213796	CHRNA2,PPM1H	2	243.902
Amyotrophic Lateral Sclerosis Signaling	0.0331131	NEFH	1	114.943
GABA Receptor Signaling	0.0389045	SLC6A12	1	132.979
eNOS Signaling	0.0457088	CHRNA2	1	158.983
D-myo-inositol (1,4,5,6)-Tetrakisphosphate Biosynthesis	0.0512861	PPM1H	1	178.891
D-myo-inositol (3,4,5,6)-tetrakisphosphate Biosynthesis	0.0512861	PPM1H	1	178.891
3-phosphoinositide Degradation	0.0549541	PPM1H	1	190.84
D-myo-inositol-5-phosphate Metabolism	0.0562341	PPM1H	1	194.932
ID1 Signaling Pathway	0.057544	CHRNA2	1	200
3-phosphoinositide Biosynthesis	0.0588844	PPM1H	1	204.918
Yellow	-0.56	0.02
Pathway	p-value	Genes	Gene.n	Total.N.Genes
Clathrin-mediated Endocytosis Signaling	0.00281838	CTTN,EGF	2	192.308
Phosphatidylcholine Biosynthesis I	0.00295121	PCYT1B	1	6.99301
Choline Biosynthesis III	0.00630957	PCYT1B	1	14.9925
tRNA Charging	0.0162181	WARS1	1	39.0625
EGF Signaling	0.0229087	EGF	1	54.9451
CSDE1 Signaling Pathway	0.0234423	CTTN	1	55.8659
Agrin Interactions at Neuromuscular Junction	0.0288403	CTTN	1	69.9301
Caveolar-mediated Endocytosis Signaling	0.030903	EGF	1	75.188
ERK5 Signaling	0.030903	EGF	1	74.0741
Macropinocytosis Signaling	0.0316228	EGF	1	75.7576
