# Supplementary material for: Transcriptomic responses in the blood and sputum of cigarette smokers compared to e-cigarette vapers
Source: Respir Res. 2023 May 18;24:134. doi: 10.1186/s12931-023-02438-x (PMC10196320; doi:10.1186/s12931-023-02438-x)
Supplement: Supplementary file 8 — Supplementary Table 8 [file 12931_2023_2438_MOESM8_ESM.xlsx]

## Sheet: Sheet1
Sputum
E-cigarette Users vs Controls
Module Color	R^2	p-value	Power Picked	10
Red	-0.54	0.05
Pathways	p-value	Genes	Genes.n	Total Genes
SNARE Signaling Pathway	0.0169824	SYT5	1	136.054
Synaptogenesis Signaling Pathway	0.0398107	SYT5	1	317.46
Cigarette Smokers vs Controls
Module Color	R^2	p-value	Power Picked	16
Magenta	-0.8	0.002
Pathways	p-value	Genes	Genes.n	Total Genes
PXR/RXR Activation	0.000154882	CYP3A7,PRKAR2B,SCD	3	64.9351
LXR/RXR Activation	0.001	LYZ,RBP4,SCD	3	122.951
Atherosclerosis Signaling	0.00120226	LYZ,PLAAT1,RBP4	3	131.004
eNOS Signaling	0.0020893	CHRNA1,LPAR3,PRKAR2B	3	158.73
Amyloid Processing	0.00301995	BACE2,PRKAR2B	2	51.0204
Xenobiotic Metabolism PXR Signaling Pathway	0.00363078	ALDH18A1,CYP3A7,PRKAR2B	3	193.548
Neurovascular Coupling Signaling Pathway	0.00549541	GABRA4,PLAAT1,PRKAR2B	3	225.564
Phenylethylamine Degradation I	0.00630957	AOC3	1	4
Proline Biosynthesis I	0.00630957	ALDH18A1	1	4
Phosphatidylcholine Biosynthesis I	0.0112202	PHKA1	1	6.99301
Module Color	R^2	p-value	Power Picked	16
Black	0.75	0.005
Pathways	p-value	Genes	Genes.n	Total Genes
Unfolded protein response	0.00162181	CEBPA,DNAJC6	2	90.0901
Glutathione Biosynthesis	0.00199526	GCLC	1	3.003
Neuroprotective Role of THOP1 in Alzheimer's Disease	0.00288403	ACE,APP	2	119.76
Ferroptosis Signaling Pathway	0.00346737	GCLC,SLC1A5	2	131.579
γ-glutamyl Cycle	0.00870964	GCLC	1	13.0039
NRF2-mediated Oxidative Stress Response	0.0107152	DNAJC6,GCLC	2	236.967
Docosahexaenoic Acid (DHA) Signaling	0.0251189	APP	1	38.0228
Coronavirus Replication Pathway	0.0295121	ACE	1	45.045
Amyloid Processing	0.0338844	APP	1	51.0204
Growth Hormone Signaling	0.0467735	CEBPA	1	70.922
Module Color	R^2	p-value	Power Picked	16
GreenYellow	0.87	0.0002
Pathways	p-value	Genes	Genes.n	Total Genes
Xenobiotic Metabolism AHR Signaling Pathway	3.46737e-07	AHRR,CYP1A1,CYP1B1,MGST1,NQO1	5	86.9565
Aryl Hydrocarbon Receptor Signaling	6.76083e-06	AHRR,CYP1A1,CYP1B1,MGST1,NQO1	5	159.236
CREB Signaling in Neurons	6.0256e-05	ADORA2B,CELSR1,FLT1,GPR68,LPAR6,P2RY6,S1PR2	7	603.448
Xenobiotic Metabolism Signaling	0.000120226	AHRR,CYP1A1,CYP1B1,MGST1,NQO1	5	290.698
Breast Cancer Regulation by Stathmin1	0.000436516	ADORA2B,CELSR1,GPR68,LPAR6,P2RY6,S1PR2	6	594.059
Bupropion Degradation	0.000812831	CYP1A1,CYP1B1	2	25
Phagosome Formation	0.000977237	ADORA2B,CELSR1,GPR68,LPAR6,P2RY6,S1PR2	6	691.244
G-Protein Coupled Receptor Signaling	0.00107152	ADORA2B,CELSR1,GPR68,LPAR6,P2RY6,S1PR2	6	703.4
FAK Signaling	0.00158489	ADORA2B,CELSR1,FLT1,GPR68,LPAR6,P2RY6,S1PR2	7	1041.67
Acetone Degradation I (to Methylglyoxal)	0.00204174	CYP1A1,CYP1B1	2	40
Module Color	R^2	p-value	Power Picked	16
Yellow	-0.77	0.003
Pathways	p-value	Genes	Genes.n	Total Genes
Th1 and Th2 Activation Pathway	1.41254e-06	CCR4,CD3E,CD40LG,CD80,CXCR6,LTA	6	171.92
Role of Pattern Recognition Receptors in Recognition of Bacteria and Viruses	1.69824e-05	C3,CCL5,CD40LG,CSF2,LTA	5	155.763
Crosstalk between Dendritic Cells and Natural Killer Cells	3.71535e-05	CD40LG,CD80,CSF2,LTA	4	90.9091
Altered T Cell and B Cell Signaling in Rheumatoid Arthritis	6.30957e-05	CD3E,CD40LG,CD80,CSF2,LTA,TRBC2,TRBV20-1	7	492.958
Phagosome Formation	7.58578e-05	C3,CCR4,CXCR6,F2R,GPR171,LPAR5,PLA2G2D,PLA2R1	8	689.655
Th1 Pathway	0.00011749	CD3E,CD40LG,CD80,LTA	4	121.951
Th2 Pathway	0.00018197	CCR4,CD3E,CD80,CXCR6	4	136.986
Dendritic Cell Maturation	0.000199526	CD3E,CD40LG,CD80,CSF2,LTA,TRBC2,TRBV20-1	7	593.22
FAK Signaling	0.000239883	CCR4,CD3E,CXCR6,F2R,GPR171,LPAR5,SH2D2A,TRBC2,TRBV20-1	9	1040.46
Role of MAPK Signaling in Inhibiting the Pathogenesis of Influenza	0.000537032	CCL5,PLA2G2D,PLA2R1	3	76.9231
Cigarette Smokers vs E-cigarette Users
Module Color	R^2	p-value	Power Picked	10
Black	-0.9	1e-06
Pathways	p-value	Genes	Genes.n	Total Genes
Hepatic Fibrosis / Hepatic Stellate Cell Activation	1.8197e-05	CCL2,COL23A1,COL4A2,CSF1,FLT1,MMP2,PDGFB	7	193.906
Xenobiotic Metabolism AHR Signaling Pathway	3.31131e-05	AHRR,CYP1A1,CYP1B1,MGST1,NQO1	5	86.9565
Estrogen Biosynthesis	3.80189e-05	AKR1C3,CYP1A1,CYP1B1,HSD17B2	4	44.9944
Eicosanoid Signaling	0.000194984	AKR1C3,ALOX15B,PLA2G7,PTGIR	4	68.0272
Atherosclerosis Signaling	0.000234423	ALOX15B,CCL2,CSF1,PDGFB,PLA2G7	5	130.89
Superoxide Radicals Degradation	0.00047863	CYGB,NQO1	2	8
Aryl Hydrocarbon Receptor Signaling	0.000562341	AHRR,CYP1A1,CYP1B1,MGST1,NQO1	5	159.236
Phagosome Formation	0.000660693	ADORA2B,CELSR1,FCGR2B,GPR35,GPR68,ITGA11,LPAR6,P2RY6,PLA2G7,PTGIR	10	689.655
Breast Cancer Regulation by Stathmin1	0.000891251	ADORA2B,CELSR1,GPR35,GPR68,LPAR6,MMP2,P2RY6,PDGFB,PTGIR	9	592.105
Tumor Microenvironment Pathway	0.000954993	CCL2,CSF1,MMP12,MMP2,PDGFB	5	179.211
Module Color	R^2	p-value	Power Picked	10
Magenta	-0.5	0.04
Pathways	p-value	Genes	Genes.n	Total Genes
Glutathione Biosynthesis	0.00125893	GCLC	1	3.003
NRF2-mediated Oxidative Stress Response	0.0042658	DNAJC6,GCLC	2	236.967
γ-glutamyl Cycle	0.00549541	GCLC	1	13.0039
Bupropion Degradation	0.0104713	CYP19A1	1	25
Acetone Degradation I (to Methylglyoxal)	0.0165959	CYP19A1	1	40
Estrogen Biosynthesis	0.0186209	CYP19A1	1	45.045
Nicotine Degradation III	0.0239883	CYP19A1	1	58.1395
Melatonin Degradation I	0.025704	CYP19A1	1	62.1118
Superpathway of Melatonin Degradation	0.0275423	CYP19A1	1	67.1141
Nicotine Degradation II	0.0275423	CYP19A1	1	65.7895
Module Color	R^2	p-value	Power Picked	10
Yellow	0.77	0.0003
Pathways	p-value	Genes	Genes.n	Total Genes
Atherosclerosis Signaling	0.000239883	LYZ,PDGFD,PLAAT1,RBP4	4	131.148
Phagosome Formation	0.00102329	ACKR3,GPR85,IGHG1,LPAR3,OPRK1,PLAAT1,TLR7	7	693.069
Clathrin-mediated Endocytosis Signaling	0.00104713	FGF10,LYZ,PDGFD,RBP4	4	193.237
Airway Pathology in Chronic Obstructive Pulmonary Disease	0.0025704	EDA,FGF10,RBP4	3	118.11
LXR/RXR Activation	0.00288403	LYZ,RBP4,SCD	3	122.951
Tumor Microenvironment Pathway	0.00831764	CSPG4,FGF10,PDGFD	3	178.571
Phenylethylamine Degradation I	0.00912011	AOC3	1	4
Proline Biosynthesis I	0.00912011	ALDH18A1	1	4
Production of Nitric Oxide and Reactive Oxygen Species in Macrophages	0.00977237	LYZ,RBP4,RND3	3	191.083
PXR/RXR Activation	0.01	CYP3A7,SCD	2	64.9351
Module Color	R^2	p-value	Power Picked	10
Red	0.49	0.04
Pathways	p-value	Genes	Genes.n	Total Genes
Differential Regulation of Cytokine Production in Macrophages and T Helper Cells by IL-17A and IL-17F	2.39883e-05	CCL4,IL17A	2	18.018
Role of Pattern Recognition Receptors in Recognition of Bacteria and Viruses	3.23594e-05	IL17A,PTX3,TNFSF4	3	156.25
Differential Regulation of Cytokine Production in Intestinal Epithelial Cells by IL-17A and IL-17F	3.98107e-05	CCL4,IL17A	2	22.9885
Role of Hypercytokinemia/hyperchemokinemia in the Pathogenesis of Influenza	0.00057544	CCL4,IL17A	2	85.8369
Airway Pathology in Chronic Obstructive Pulmonary Disease	0.00107152	IL17A,TNFSF4	2	118.343
HMGB1 Signaling	0.00213796	IL17A,TNFSF4	2	166.667
Erythropoietin Signaling Pathway	0.00239883	IL17A,TNFSF4	2	176.991
IL-17 Signaling	0.00263027	IL17A,TNFSF4	2	186.916
Hepatic Cholestasis	0.00275423	IL17A,TNFSF4	2	190.476
Pathogenesis of Multiple Sclerosis	0.00380189	CCL4	1	9.00901
Module Color	R^2	p-value	Power Picked	10
Green	-0.48	0.05
Pathways	p-value	Genes	Genes.n	Total Genes
Inhibition of Angiogenesis by TSP1	0.01	SDC2	1	34.0136
Inhibition of Matrix Metalloproteases	0.0114815	SDC2	1	39.0625
Retinoic acid Mediated Apoptosis Signaling	0.017378	RARG	1	59.8802
White Adipose Tissue Browning Pathway	0.0398107	RARG	1	137.931
Aryl Hydrocarbon Receptor Signaling	0.0457088	RARG	1	158.983
WNT/β-catenin Signaling	0.0501187	RARG	1	173.01
