# Supplementary material for: Transcriptomic responses in the blood and sputum of cigarette smokers compared to e-cigarette vapers
Source: Respir Res. 2023 May 18;24:134. doi: 10.1186/s12931-023-02438-x (PMC10196320; doi:10.1186/s12931-023-02438-x)
Supplement: Supplementary file 9 — Supplementary Table 9 [file 12931_2023_2438_MOESM9_ESM.xlsx]

## Sheet: WGCNA
Weighted Gene Co-Network Analysis
	Comparison Blood
	Ecigs vs Cigarettes
Module Color	R^2	p-value							Power Picked	14
Turquoise	0.52	0.04
Green	-0.49	0.05
Yellow	-0.56	0.02
	Ecigs vs Controls
Module Color	R^2	p-value							Power Picked	14
Green	0.58	0.05			MEgreen	0.58	0.05
	Cigarette vs cotrols
Module Color	R^2	p-value							Power Picked	10
Turquoise	-0.6	0.04			MEturquoise	-0.6	0.04
Magenta	0.64	0.03			MEmagenta	0.64	0.03
	Comparison Sputum
	Ecigs vs Cigarettes
Module Color	R^2	p-value							Power Picked	10
Black	-0.9	1e-06			MEblack	-0.9	1e-06
Magenta	-0.5	0.04			MEmagenta	-0.5	0.04
Yellow	0.77	0.0003			MEyellow	0.77	0.0003
Red	0.49	0.04			MEred	0.49	0.04
Green	-0.48	0.05			MEgreen	-0.48	0.05
	Ecigs vs Controls
Module Color	R^2	p-value							Power Picked	10
Red	-0.54	0.05			MEred	-0.54	0.05
	Cigarette vs cotrols
Module Color	R^2	p-value							Power Picked	16
Magenta	-0.8	0.002			MEmagenta	-0.8	0.002
Black	0.75	0.005			MEblack	0.75	0.005
GreenYellow	0.87	0.0002			MEgreenyellow	0.87	0.0002
Yellow	-0.77	0.003			MEyellow	-0.77	0.003

## Sheet: Sheet9
Blood Cigarette vs cotrols
Turquoise	Magenta
RPL26L1	THBS1
UTS2	GSTM2
ERGIC2	EGFL8
ZFAND1	CTD-2562J17.6
SF3B6
MOB4
CSTA
CD80
FCRL2
POLR2K
ZCCHC10
UQCRB
RNASEK-C17orf49
RPL22L1
TMEM126B
ZNF404
ZNF860
UGT2B17
C1orf220
ZNF254
AC004951.6
TMA7
MIR155HG
RP11-466H18.1
SHLD3
RP11-574F21.3
RP11-517H2.6

## Sheet: Sheet8
Blood E-cigs vs Controls
Green Module
TSPOAP1
CCDC180
PSMC1P1
PI4KAP1

## Sheet: Sheet7
Blood Ecigs vs Cigarettes
Turquoise	Green	Yellow
COL19A1	NEFH	CTTN
PEDS1-UBE2V1	PPM1H	PCYT1B
FCRL2	SLC6A12	NEURL1
FAM13A	CHRNA2	ACY3
RGS5	CPAMD8	EGF
RADX	RIN1	WARS1
SLC37A3	WASHC1	RBPMS2
ZNF382		SELP
FCRL1		LCN8
LRRN3		CTB-61M7.2
ZNF154		H3C10
KLRC4
NCR3LG1
ZNF28
SPDYE18
LINC00680
RP11-632K20.7
DNAJC27-AS1
AC004237.1
OR2A7
ZBED6
GALNT4
RP11-574F21.3
RPPH1
HERC2P10
AC084219.2
RP11-556I13.2
CTC-471F3.5
RP11-244H3.4
RP11-321N4.5
CBSL
HERC2P2
RP11-4L24.4
RP11-807H22.10
RP11-205M20.8

## Sheet: Sheet5
Sputum Cigarette vs Controls
Magenta	Black	GreenYellow	Yellow
PRKAR2B	GCLC	MGST1	NR1H3
ALDH18A1	CLCN4	COL23A1	SH2D2A
PHKA1	MYO15A	AHRR	SYNE2
TRHDE	SLC1A5	CELSR1	CLEC2D
CADPS2	DNAJC6	CTTNBP2	P2RX7
OPRK1	CD101	PIR	KCNH4
LYZ	DNASE2B	KIAA0930	PLTP
RPGRIP1	APP	FLT1	CD40LG
SCD	ACE	PRSS33	HAMP
RNF125	CYB5R2	XYLT1	CD5
CCN4	NMRAL2P	ABI3	MADD
GABRA4	WFIKKN2	RASAL1	ITK
TFDP2	ZNF366	GPR68	CD2
CALD1	PCARE	LRP3	PLA2G2D
PLAAT1	KRT79	PDLIM4	RARRES1
AOC3	ARHGEF34P	CDK5RAP2	CD80
RBP4	LINC00092	THBS1	C3
CHRNA1	SAPCD1-AS1	CYP1B1	BCL11B
SKAP1	ARHGEF35-AS1	EMILIN1	CASZ1
FARP1	CEBPA	HNRNPA1L2	CLUHP3
FBXL2	RP11-283G6.5	LPAR6	BICDL1
ENPP3	RP11-283G6.4	CYP1A1	CD72
CYP3A7	RP11-203J24.9	FADS1	RGS16
SNX7	LINC02345	DKK2	PLA2R1
PKDCC	MRC1	LRP5	CAMP
FBN1	CTD-3214H19.16	PDPN	CSF2
LPAR3	RP3-413H6.3	IL24	SAMD3
RASGRP1		AK8	TMEM200A
BACE2		SEMA6B	IFI27
KLHDC8B		SEMA4C	SYNPO
BCL9L		OR2A20P	CXCR6
MVB12B		ADORA2B	CSPG4
TCEA3		P2RY6	RP11-23P13.6
RP11-514P8.6		FAM20C	GPR171
VGLL3		FUCA1	ITLN1
GOLGA8B		LACC1	F2R
AJ006998.2		NQO1	TENT5C
NALCN-AS1		TNFAIP8L3	CCR4
RNF103-CHMP3		SNAI3	LPAR5
CCL15		ARMH1	TCN2
		PRKAR1B-AS1	CD3E
		OR2A1-AS1	H2BC18
		S1PR2	SLFN12L
			EXOC3L4
			HLA-H
			TRBV20-1
			TRBC2
			TSPAN4
			LTA
			PRKCQ-AS1
			RP3-403A15.5
			RNASE4
			CCL5
			RP3-337O18.9

## Sheet: Sheet4
Sputum Ecigs vs Cigarettes
Black Module	Magenta Module	Yellow Module	Red Module	Green Module
MIR124-1HG	GCLC	PKP2	LTK	ATP8B4
CYP1A1	LIMS2	ALDH18A1	IL17A	EEPD1
CYP1B1	CLCN4	FGF10	CD2	GPR15
SRPX	DNAJC6	TRHDE	PLA2G2D	NT5DC2
IL24	PRXL2A	CADPS2	TNFSF4	SDC2
AK8	CYP19A1	OPRK1	ZNF831	RARG
AHRR	DNASE2B	LYZ	PTX3	TIFAB
RP11-283G6.4	WFIKKN2	LAMB1	TMEM37
CTTNBP2	LINC01106	RPGRIP1	LINC02694
PDPN	PCARE	SCD	HLA-H
COL23A1	KRT79	NALCN	CHRM3-AS2
DUSP5-DT	LINC00092	TPD52L1	RP3-337O18.9
RP11-20G13.2	AC112229.1	ENPP5	CCL4
RP11-283G6.5		RND3
HSD17B2		ERRFI1
RASAL1		PROX1
MSC		RASL11A
LINC02244		ITIH5
MSC-AS1		PLAAT1
CCL2		AOC3
CYTL1		SLC19A3
SERPINB2		CD72
SLC7A11		RBP4
GPR68		ARHGAP24
RP11-184M15.1		SHROOM3
TNFAIP8L3		SKAP1
RP11-283G6.6		ACKR3
FCRLB		FARP1
LRP5		ENPP3
STOX2		EDA
P2RY6		CYP3A7
ZNF366		SNX7
ELFN1		CAMP
CCL7		SPRY1
S100B		GPR85
SEMA6B		IFI27
CD1B		ADAMTS15
DKK2		CCDC144A
EMILIN1		PDGFD
SLC12A8		TPPP
CYGB		LPAR3
ATP6V0D2		CSPG4
XYLT1		LINC00482
OR6N1		METTL7A
NRG1		KLHDC8B
MMP12		CEACAM19
PID1		TLR7
FLRT2		MVB12B
EPHB2		TCEA3
CD1A		SAP25
MMP2		ATP6AP1L
CD226		VGLL3
PDLIM4		IGHG1
SHF		RP3-525N10.2
FLT1		GSTO3P
ZMIZ1-AS1		NALCN-AS1
LPAR6		RP3-403A15.5
SEMA4C		AL928654.7
MGST1		RNASE4
RP11-399F4.2		LINC01147
GPR35		AC007326.11
CPA3		XXbac-B135H6.19
ITGA11		RP11-119P22.2
FUCA1
ALOX15B
CLEC10A
HEATR6-DT
OSGIN1
SNAI3
PIR
FCGR2B
LINC02345
PLA2G7
NQO1
CST6
NMRAL2P
ANGPTL6
KCTD15
WFDC21P
GFRA2
BUB1B
INSIG1
TDRD9
GCLM
CELSR1
CSF1
SH3RF1
PRCD
PKIB
ADORA2B
RP11-599B13.6
DCSTAMP
CLEC5A
CDK5RAP2
MKI67
COL4A2
ACOT11
TM4SF19
SMIM3
SPRY2
PTGIR
AKR1C3
SLC48A1
PDGFB
CXCR5
SPSB1
VWF
CD109
TSKU
RTL5
UCK2
BCL11A
SH3PXD2B

## Sheet: Sheet2
Sputum Ecigs vs Control
Red Module
ATP1B2
SYT5
DNAI3
